# Supplementary material for: Acidic enol electrooxidation-coupled hydrogen production with ampere-level current density
Source: Nat Commun. 2023 Jul 14;14:4210. doi: 10.1038/s41467-023-39848-w (PMC10349090; doi:10.1038/s41467-023-39848-w)
Supplement: Supplementary file 4 — Source data [file 41467_2023_39848_MOESM4_ESM.xlsx]

## Sheet: Fig.2d
Energy (eV)	Fe-oil	2.5%Fe_KJ	Fe2O3
6764.01	0.007	0.01326	0.02865
6764.35	0.00708	0.01547	0.02822
6764.66	0.00688	0.01413	0.02846
6764.98	0.00662	0.01627	0.02854
6765.26	0.00617	0.01459	0.02851
6765.53	0.007	0.01495	0.02872
6765.79	0.00631	0.01519	0.02877
6766.07	0.00669	0.01514	0.02839
6766.39	0.00653	0.01619	0.02807
6766.71	0.00665	0.01575	0.02835
6767.06	0.00649	0.01456	0.02845
6767.41	0.00658	0.01447	0.02778
6767.75	0.00662	0.01372	0.02761
6768.09	0.0066	0.01262	0.02802
6768.43	0.00634	0.0125	0.0277
6768.74	0.00659	0.0142	0.02723
6769.03	0.00619	0.01552	0.02769
6769.3	0.00638	0.01654	0.02783
6769.59	0.00631	0.01582	0.0277
6769.86	0.0063	0.01179	0.02746
6770.15	0.00637	0.01226	0.02737
6770.47	0.00665	0.01678	0.0274
6770.82	0.00662	0.01463	0.02695
6771.17	0.00665	0.01429	0.02702
6771.53	0.00671	0.01354	0.02691
6771.86	0.00678	0.01482	0.02664
6772.19	0.00634	0.01506	0.02683
6772.5	0.0067	0.01286	0.02685
6772.82	0.00655	0.01268	0.0266
6773.1	0.00654	0.01496	0.02676
6773.35	0.00647	0.01526	0.02693
6773.65	0.0062	0.01656	0.02676
6773.91	0.00644	0.01411	0.0262
6774.24	0.00595	0.01291	0.02609
6774.57	0.00654	0.0142	0.02614
6774.94	0.00621	0.01288	0.02632
6775.28	0.00661	0.01798	0.02597
6775.62	0.0061	0.01223	0.02623
6775.95	0.00603	0.01597	0.02591
6776.27	0.00599	0.01597	0.02625
6776.58	0.00617	0.01571	0.02596
6776.88	0.0059	0.01534	0.02605
6777.13	0.00594	0.01513	0.02612
6777.41	0.0057	0.01306	0.026
6777.7	0.00601	0.01216	0.02571
6777.99	0.0062	0.01426	0.02579
6778.34	0.00595	0.01387	0.02562
6778.7	0.00626	0.01428	0.02527
6779.04	0.006	0.01416	0.02539
6779.4	0.00619	0.01068	0.02554
6779.75	0.00592	0.01319	0.02514
6780.08	0.00574	0.01413	0.02488
6780.38	0.00578	0.01594	0.02506
6780.67	0.00619	0.01436	0.0252
6780.96	0.00572	0.01196	0.02508
6781.23	0.00616	0.01197	0.02486
6781.5	0.00593	0.01432	0.02478
6781.79	0.00586	0.01442	0.02484
6782.13	0.00582	0.01213	0.02471
6782.48	0.00584	0.0158	0.02431
6782.82	0.00554	0.0124	0.02426
6783.18	0.00568	0.01278	0.02411
6783.53	0.00561	0.01389	0.02406
6783.85	0.00619	0.01315	0.02421
6784.16	0.0057	0.01133	0.02434
6784.48	0.00571	0.01125	0.02418
6784.74	0.00588	0.00995	0.02396
6785	0.006	0.00572	0.02383
6785.3	0.00563	0.00574	0.02411
6785.58	0.00525	0.00472	0.02436
6785.9	0.00588	0.00464	0.0241
6786.26	0.00561	0.00883	0.02363
6786.6	0.00585	0.00849	0.02395
6786.96	0.00556	0.01474	0.02354
6787.31	0.00573	0.0158	0.02352
6787.64	0.00549	0.0133	0.02325
6787.96	0.00545	0.01416	0.02351
6788.27	0.0056	0.01538	0.02346
6788.55	0.00585	0.01622	0.02326
6788.82	0.00544	0.01458	0.02333
6789.1	0.00573	0.0148	0.02349
6789.38	0.0054	0.01431	0.02321
6789.7	0.00516	0.01299	0.02297
6790.05	0.00573	0.01163	0.02299
6790.4	0.00512	0.01332	0.02314
6790.74	0.00527	0.01431	0.02273
6791.12	0.00562	0.01199	0.0226
6791.45	0.00536	0.01046	0.02262
6791.76	0.00534	0.01268	0.02277
6792.08	0.00534	0.01197	0.02268
6792.38	0.00511	0.01427	0.02237
6792.64	0.00526	0.01333	0.02246
6792.93	0.00561	0.0137	0.02259
6793.22	0.00534	0.01427	0.02265
6793.5	0.00498	0.01343	0.0226
6793.83	0.00502	0.01116	0.02242
6794.19	0.0054	0.01375	0.0222
6794.53	0.00544	0.01245	0.02211
6794.89	0.0051	0.01246	0.02211
6795.24	0.00554	0.01399	0.02191
6795.56	0.00561	0.01616	0.02172
6795.9	0.00516	0.01445	0.02166
6796.18	0.00534	0.01297	0.02178
6796.47	0.00527	0.01219	0.02195
6796.72	0.00517	0.01252	0.02215
6797.02	0.0053	0.01469	0.02183
6797.32	0.00525	0.01363	0.0215
6797.64	0.00507	0.01575	0.02146
6797.99	0.00491	0.01374	0.0214
6798.33	0.00514	0.0128	0.0213
6798.7	0.00488	0.01204	0.02113
6799.05	0.00499	0.0102	0.02122
6799.39	0.00546	0.01236	0.0213
6799.71	0.00516	0.01147	0.02172
6800.02	0.00493	0.01188	0.02111
6800.3	0.00498	0.01281	0.02108
6800.56	0.00525	0.01257	0.02101
6800.85	0.00498	0.00974	0.02096
6801.15	0.00479	0.01185	0.02096
6801.46	0.00514	0.01419	0.02107
6801.81	0.00543	0.01451	0.02105
6802.17	0.00529	0.01368	0.02069
6802.52	0.00468	0.0101	0.02043
6802.88	0.00511	0.0138	0.02044
6803.21	0.00517	0.01123	0.02035
6803.53	0.00491	0.01165	0.02061
6803.84	0.00518	0.01114	0.02047
6804.13	0.00509	0.00908	0.02047
6804.4	0.00473	0.01171	0.02046
6804.68	0.00512	0.0115	0.02035
6804.98	0.00462	0.0124	0.02016
6805.27	0.00494	0.01347	0.02041
6805.63	0.00459	0.01249	0.02039
6805.97	0.00469	0.01211	0.01999
6806.33	0.00485	0.01372	0.01979
6806.68	0.00448	0.00937	0.01974
6807.03	0.005	0.01459	0.01961
6807.36	0.00516	0.01333	0.01977
6807.67	0.00505	0.01387	0.01967
6807.98	0.00491	0.01099	0.01967
6808.23	0.00452	0.01184	0.01978
6808.53	0.00497	0.0131	0.01972
6808.81	0.00456	0.01316	0.02001
6809.11	0.00505	0.01244	0.02001
6809.44	0.00485	0.0132	0.01965
6809.8	0.00502	0.01201	0.01929
6810.15	0.00486	0.01147	0.01933
6810.5	0.00471	0.01045	0.0191
6810.85	0.00445	0.009	0.01917
6811.2	0.00488	0.01343	0.01933
6811.53	0.00473	0.01174	0.01925
6811.81	0.00441	0.01032	0.01906
6812.1	0.00466	0.00895	0.01894
6812.37	0.00473	0.00829	0.01913
6812.67	0.00463	0.00978	0.01933
6812.96	0.00454	0.00954	0.01889
6813.28	0.00445	0.01367	0.01884
6813.65	0.00471	0.00941	0.01866
6813.99	0.00483	0.0113	0.01848
6814.34	0.0045	0.01003	0.01846
6814.7	0.00437	0.01328	0.0186
6815.03	0.00425	0.01268	0.01866
6815.35	0.00438	0.01212	0.01835
6815.68	0.00457	0.01059	0.01802
6815.95	0.00466	0.00838	0.01793
6816.22	0.00408	0.01127	0.01815
6816.51	0.00444	0.01324	0.01833
6816.81	0.00429	0.01254	0.01822
6817.11	0.00463	0.01255	0.01811
6817.47	0.00416	0.01145	0.01803
6817.84	0.00456	0.00885	0.01766
6818.19	0.00455	0.00836	0.01771
6818.53	0.00462	0.01072	0.01774
6818.88	0.00477	0.01108	0.01769
6819.22	0.00436	0.01022	0.01807
6819.52	0.00446	0.00923	0.01801
6819.82	0.00419	0.00806	0.01798
6820.09	0.0045	0.01032	0.01788
6820.38	0.00427	0.01031	0.01776
6820.66	0.0041	0.00979	0.01766
6820.96	0.00407	0.01061	0.01753
6821.32	0.00418	0.01069	0.01746
6821.68	0.00391	0.01135	0.01734
6822.02	0.00446	0.00823	0.01697
6822.4	0.00434	0.01023	0.01688
6822.75	0.00394	0.011	0.01668
6823.08	0.00399	0.01106	0.01706
6823.4	0.00409	0.00921	0.01741
6823.7	0.00435	0.00933	0.01728
6823.98	0.00399	0.00895	0.01718
6824.26	0.00441	0.0089	0.01718
6824.53	0.00409	0.00961	0.01717
6824.83	0.00389	0.01084	0.01727
6825.18	0.0041	0.0116	0.01676
6825.54	0.00424	0.00845	0.01671
6825.9	0.0042	0.01103	0.01677
6826.25	0.00376	0.00824	0.01657
6826.62	0.00351	0.0125	0.01679
6826.94	0.00415	0.0099	0.01647
6827.26	0.00363	0.01078	0.01662
6827.57	0.00393	0.00872	0.01671
6827.85	0.00391	0.00728	0.01662
6828.13	0.0036	0.00899	0.01671
6828.41	0.00369	0.00887	0.01668
6828.7	0.00359	0.00882	0.01658
6829.04	0.00425	0.01051	0.01623
6829.41	0.00386	0.00994	0.01636
6829.76	0.00383	0.01013	0.01625
6830.12	0.00384	0.00841	0.01613
6830.47	0.00409	0.00996	0.01596
6830.81	0.00373	0.01127	0.016
6831.14	0.00392	0.00966	0.01597
6831.46	0.00426	0.00755	0.0159
6831.74	0.00405	0.00735	0.01613
6832.01	0.00376	0.01017	0.01574
6832.31	0.00355	0.00736	0.01594
6832.6	0.00382	0.00695	0.01588
6832.92	0.00376	0.00772	0.01567
6833.29	0.00351	0.00787	0.01562
6833.65	0.00371	0.00929	0.0159
6834.02	0.0039	0.00881	0.01547
6834.37	0.00393	0.00942	0.01535
6834.71	0.00342	0.00955	0.01551
6835.03	0.00407	0.00931	0.01539
6835.35	0.00382	0.01134	0.01516
6835.64	0.00381	0.01226	0.01536
6835.9	0.00367	0.0104	0.01549
6836.2	0.00341	0.00978	0.01554
6836.49	0.00369	0.00974	0.01538
6836.82	0.00371	0.00846	0.01511
6837.18	0.00384	0.00771	0.01509
6837.55	0.00361	0.01013	0.01498
6837.89	0.00337	0.01101	0.01496
6838.25	0.00324	0.0113	0.01497
6838.6	0.00367	0.01025	0.01473
6838.92	0.00388	0.00989	0.0148
6839.26	0.00357	0.00924	0.01442
6839.55	0.00372	0.00849	0.01484
6839.83	0.00359	0.00998	0.01483
6840.1	0.00378	0.01129	0.01455
6840.4	0.00386	0.01047	0.01457
6840.7	0.00393	0.00943	0.01436
6841.07	0.00345	0.0097	0.01492
6841.43	0.00351	0.00747	0.01441
6841.78	0.0035	0.00735	0.0146
6842.16	0.00344	0.01038	0.01454
6842.51	0.00314	0.00848	0.01416
6842.84	0.0035	0.01086	0.01444
6843.16	0.00342	0.00957	0.01451
6843.45	0.00328	0.00894	0.01444
6843.74	0.00351	0.00919	0.01437
6844.02	0.00336	0.00977	0.01438
6844.32	0.00348	0.00906	0.01425
6844.64	0.00336	0.00906	0.01415
6844.98	0.00333	0.00866	0.01409
6845.35	0.00325	0.00716	0.01394
6845.7	0.00344	0.00625	0.01385
6846.06	0.00298	0.00661	0.01389
6846.41	0.00332	0.00771	0.01382
6846.74	0.00345	0.00857	0.01387
6847.07	0.00348	0.00701	0.01387
6847.38	0.00344	0.00701	0.0138
6847.65	0.00366	0.00795	0.0138
6847.93	0.00386	0.00613	0.01367
6848.21	0.00318	0.0055	0.01361
6848.52	0.00337	0.00676	0.01358
6848.86	0.00328	0.00745	0.01359
6849.23	0.00289	0.00599	0.01295
6849.57	0.00332	0.00545	0.01311
6849.94	0.00362	0.00838	0.01299
6850.29	0.00362	0.00725	0.0133
6850.63	0.0033	0.0074	0.01329
6850.96	0.00352	0.00593	0.01274
6851.26	0.00302	0.00558	0.01267
6851.54	0.00338	0.00831	0.01326
6851.84	0.00355	0.00779	0.01312
6852.11	0.00321	0.00732	0.013
6852.41	0.00322	0.00779	0.01303
6852.76	0.00334	0.00865	0.01294
6853.13	0.00337	0.00765	0.01292
6853.47	0.00277	0.00618	0.01238
6853.84	0.00347	0.00881	0.01271
6854.19	0.00313	0.00816	0.01279
6854.54	0.00346	0.00627	0.01229
6854.87	0.00321	0.01054	0.0129
6855.19	0.00339	0.00745	0.01296
6855.47	0.00341	0.00761	0.0128
6855.75	0.00279	0.00676	0.01264
6856.04	0.0028	0.00576	0.01252
6856.33	0.00303	0.00866	0.01235
6856.66	0.00297	0.00709	0.01224
6857.03	0.00334	0.00919	0.01239
6857.38	0.00304	0.00765	0.0124
6857.73	0.00262	0.00687	0.01222
6858.1	0.00292	0.00676	0.01178
6858.45	0.00274	0.00847	0.01198
6858.78	0.00282	0.00575	0.01204
6859.1	0.00314	0.00724	0.01241
6859.39	0.00311	0.00893	0.01243
6859.66	0.0031	0.00944	0.01215
6859.95	0.00277	0.00789	0.012
6860.26	0.00276	0.00755	0.01211
6860.57	0.00308	0.00699	0.01207
6860.92	0.00313	0.00763	0.01204
6861.3	0.00305	0.00801	0.01179
6861.65	0.00278	0.00612	0.01163
6862.02	0.00309	0.0057	0.01151
6862.37	0.00266	0.00565	0.0115
6862.7	0.00254	0.00653	0.01158
6863.02	0.00314	0.00716	0.01144
6863.32	0.00262	0.00538	0.01122
6863.61	0.00276	0.00898	0.01149
6863.9	0.00268	0.00783	0.01157
6864.18	0.00315	0.00802	0.01146
6864.5	0.00279	0.00816	0.01132
6864.85	0.0028	0.00646	0.0113
6865.22	0.00298	0.00667	0.01126
6865.57	0.00339	0.00929	0.01119
6865.95	0.00311	0.00457	0.01109
6866.31	0.00308	0.00779	0.01094
6866.65	0.0027	0.00698	0.01082
6866.95	0.00311	0.00494	0.01103
6867.27	0.00301	0.00617	0.01137
6867.56	0.0032	0.00538	0.01146
6867.83	0.00287	0.00475	0.01115
6868.12	0.00267	0.00387	0.01103
6868.44	0.00267	0.0037	0.01099
6868.78	0.00254	0.00544	0.01059
6869.15	0.00308	0.00487	0.01054
6869.52	0.00292	0.00484	0.01058
6869.89	0.00294	0.00757	0.01045
6870.24	0.00273	0.00825	0.01059
6870.57	0.00295	0.00731	0.01037
6870.9	0.00289	0.00532	0.0107
6871.21	0.00293	0.00594	0.01077
6871.48	0.00274	0.00722	0.01062
6871.77	0.00297	0.00777	0.01043
6872.08	0.00245	0.00667	0.01033
6872.38	0.00288	0.00538	0.01039
6872.71	0.00258	0.00619	0.01034
6873.1	0.00223	0.00747	0.01066
6873.44	0.00267	0.00964	0.01017
6873.81	0.00289	0.0081	0.00985
6874.16	0.00254	0.00828	0.00968
6874.52	0.00249	0.00653	0.00999
6874.84	0.00238	0.00537	0.01005
6875.16	0.00273	0.00557	0.01003
6875.43	0.00264	0.00623	0.00993
6875.72	0.00235	0.00692	0.00991
6876.02	0.00273	0.00608	0.01036
6876.33	0.00239	0.00481	0.01039
6876.65	0.00262	0.00711	0.00976
6877.04	0.00239	0.00829	0.00975
6877.38	0.0025	0.00582	0.00968
6877.76	0.00247	0.00436	0.00951
6878.12	0.00252	0.00462	0.00966
6878.47	0.00253	0.00328	0.00937
6878.8	0.0023	0.00571	0.00942
6879.13	0.00212	0.00794	0.00954
6879.4	0.00253	0.00656	0.0096
6879.69	0.00226	0.00371	0.00983
6879.98	0.00249	0.00528	0.00968
6880.28	0.0022	0.00597	0.00939
6880.6	0.00223	0.00646	0.00923
6880.97	0.00225	0.00595	0.00926
6881.34	0.00265	0.00493	0.00913
6881.69	0.00229	0.00815	0.009
6882.06	0.00218	0.00492	0.00879
6882.41	0.00249	0.00573	0.00886
6882.75	0.00226	0.00705	0.00898
6883.08	0.00252	0.00765	0.00894
6883.38	0.00249	0.00408	0.00927
6883.65	0.00235	0.00445	0.00933
6883.93	0.00223	0.00478	0.00914
6884.22	0.00183	0.00413	0.00895
6884.56	0.00245	0.00276	0.00889
6884.91	0.00233	0.00511	0.00878
6885.29	0.00226	0.00481	0.00842
6885.64	0.00222	0.00436	0.00876
6886.01	0.00223	0.00816	0.00861
6886.36	0.00229	0.00532	0.00878
6886.71	0.00238	0.00596	0.00875
6887.03	0.00235	0.00573	0.00865
6887.32	0.00226	0.00542	0.0085
6887.6	0.00229	0.00564	0.00855
6887.9	0.00229	0.00563	0.00865
6888.2	0.00175	0.00466	0.00864
6888.52	0.00194	0.00382	0.00867
6888.88	0.0021	0.0042	0.00846
6889.24	0.00218	0.00801	0.00847
6889.61	0.00231	0.00593	0.00833
6889.97	0.00233	0.00458	0.00797
6890.33	0.00187	0.00474	0.00831
6890.67	0.0023	0.00464	0.00819
6891	0.00223	0.00699	0.00828
6891.3	0.00216	0.00585	0.00814
6891.58	0.00169	0.00463	0.00792
6891.88	0.00173	0.00505	0.00797
6892.18	0.00202	0.00544	0.00815
6892.49	0.00188	0.00345	0.008
6892.83	0.00179	0.00276	0.00762
6893.21	0.00233	0.0043	0.00773
6893.57	0.00182	0.00541	0.00789
6893.95	0.00192	0.00609	0.00755
6894.31	0.00225	0.0082	0.00765
6894.64	0.00185	0.00531	0.00769
6894.97	0.00202	0.00415	0.00763
6895.28	0.00181	0.00459	0.00759
6895.55	0.00176	0.00471	0.0074
6895.83	0.00224	0.00682	0.00775
6896.14	0.00167	0.00658	0.00764
6896.44	0.00173	0.00488	0.00754
6896.79	0.00208	0.00624	0.0074
6897.18	0.00181	0.00615	0.00758
6897.52	0.00168	0.00632	0.00734
6897.89	0.0019	0.00377	0.00732
6898.27	0.00166	0.00586	0.00733
6898.6	0.00189	0.00519	0.00732
6898.94	0.00224	0.00627	0.00715
6899.25	0.0018	0.00703	0.00712
6899.54	0.00186	0.00586	0.00726
6899.82	0.00235	0.00433	0.00748
6900.13	0.00172	0.00487	0.00736
6900.43	0.00181	0.00478	0.00709
6900.76	0.00192	0.00244	0.007
6901.15	0.00154	0.00293	0.00696
6901.51	0.00212	0.00575	0.00695
6901.88	0.00167	0.00659	0.0071
6902.24	0.00182	0.00496	0.00708
6902.57	0.00168	0.00572	0.00689
6902.9	0.00195	0.00178	0.00703
6903.23	0.00163	0.00611	0.00691
6903.53	0.00206	0.00468	0.00716
6903.8	0.00206	0.00375	0.00699
6904.09	0.00174	0.00337	0.00659
6904.4	0.00162	0.00315	0.00669
6904.73	0.00162	0.00593	0.0066
6905.11	0.00171	0.00529	0.00609
6905.48	0.00156	0.00442	0.00631
6905.85	0.00154	0.00199	0.00637
6906.21	0.00153	0.00357	0.0063
6906.55	0.00132	0.00298	0.0064
6906.89	0.00165	0.00682	0.00652
6907.21	0.00179	0.00436	0.00629
6907.52	0.00162	0.004	0.00602
6907.79	0.00189	0.00538	0.00604
6908.09	0.00152	0.00641	0.00659
6908.39	0.00198	0.00482	0.00647
6908.72	0.0013	0.00455	0.0066
6909.07	0.00167	0.00585	0.00625
6909.45	0.00126	0.0027	0.00631
6909.8	0.00143	0.00632	0.00625
6910.19	0.00159	0.00341	0.00634
6910.54	0.00175	0.00437	0.00614
6910.87	0.00129	0.00265	0.00603
6911.21	0.00124	0.00256	0.00604
6911.51	0.00167	0.00462	0.00594
6911.79	0.00123	0.00546	0.00565
6912.09	0.00108	0.00446	0.00575
6912.38	0.00147	0.00431	0.00579
6912.71	0.00151	0.00444	0.00597
6913.07	0.00121	0.00401	0.0058
6913.43	0.00155	0.00363	0.00575
6913.8	0.00139	0.00575	0.00566
6914.18	0.00142	0.00363	0.00549
6914.53	0.00145	0.00488	0.0056
6914.88	0.00159	0.00495	0.00588
6915.21	0.00178	0.0036	0.00575
6915.5	0.00174	0.00348	0.00545
6915.78	0.00152	0.00629	0.00544
6916.07	0.00166	0.00488	0.00565
6916.38	0.00152	0.00292	0.00561
6916.7	0.00143	0.0016	0.00569
6917.06	0.00163	0.00297	0.00552
6917.42	0.00175	0.00534	0.00522
6917.78	0.00157	0.00295	0.00513
6918.17	0.00137	0.00163	0.00524
6918.53	0.00136	0.00123	0.00525
6918.86	0.00132	0.00185	0.00527
6919.19	0.00161	0.00338	0.00543
6919.51	0.00113	0.00283	0.00521
6919.78	0.00139	0.0049	0.00518
6920.07	0.000928657	0.00504	0.00533
6920.39	0.00126	0.0038	0.00534
6920.7	0.00144	0.00473	0.00518
6921.04	0.00153	0.00376	0.00515
6921.43	0.00158	0.00312	0.00496
6921.8	0.00147	0.00504	0.00475
6922.15	0.00109	0.0037	0.0046
6922.54	0.00168	0.00264	0.00464
6922.88	0.00135	0.00279	0.00495
6923.22	0.000972412	0.00508	0.0049
6923.53	0.00134	0.00133	0.00485
6923.8	0.0014	0.000758763	0.00482
6924.1	0.00108	0.0022	0.00486
6924.4	0.00142	0.00437	0.0049
6924.7	0.000881431	0.00381	0.0047
6925.05	0.000749755	0.00114	0.00466
6925.44	0.00116	0.00364	0.00455
6925.8	0.00126	0.000676376	0.00437
6926.17	0.00106	0.00324	0.00461
6926.54	0.000973417	0.00228	0.00416
6926.89	0.000995174	0.00257	0.0044
6927.21	0.00149	0.00223	0.00448
6927.53	0.00134	0.00373	0.00442
6927.82	0.00151	0.00451	0.00444
6928.11	0.00123	0.00301	0.0045
6928.42	0.000915929	0.000266762	0.004
6928.72	0.00121	0.00274	0.00439
6929.06	0.00137	0.00153	0.00428
6929.44	0.000847827	0.00331	0.00428
6929.79	0.00099963	0.000943735	0.00446
6930.17	0.00103	0.00495	0.00428
6930.54	0.000775694	0.00512	0.00402
6930.88	0.000972217	0.00363	0.00403
6931.24	0.00114	0.00195	0.00417
6931.54	0.000968192	0.00221	0.0042
6931.84	0.000886865	0.00143	0.00411
6932.14	0.00092722	0.000569986	0.00396
6932.44	0.00109	0.00238	0.00428
6932.75	0.00116	0.00336	0.00441
6933.08	0.000823633	0.00376	0.00397
6933.46	0.00093392	0.00345	0.0041
6933.82	0.000957956	0.00323	0.00386
6934.2	0.000892986	0.00541	0.00374
6934.56	0.000763376	0.00148	0.00359
6934.92	0.000791667	0.00175	0.00355
6935.27	0.00119	0.00181	0.00357
6935.58	0.000608933	0.00391	0.00369
6935.89	0.000596445	0.0017	0.00392
6936.16	0.00121	0.003	0.00407
6936.46	0.0011	0.00353	0.0039
6936.78	0.0012	0.00352	0.00384
6937.11	0.000911521	0.00333	0.00399
6937.48	0.00101	0.00293	0.00368
6937.83	0.00118	0.00257	0.00368
6938.21	0.000861053	-0.00040268	0.00335
6938.59	0.00088121	0.00483	0.0033
6938.94	0.00078999	0.00339	0.00351
6939.29	0.000813071	0.00534	0.0035
6939.61	0.00108	0.00292	0.00368
6939.92	0.000614306	0.00265	0.00374
6940.2	0.000756779	0.00287	0.00376
6940.48	0.0013	0.00348	0.00372
6940.8	0.00064501	0.00462	0.00362
6941.11	0.000850194	0.0049	0.00363
6941.49	0.000531704	0.00131	0.00354
6941.87	0.000860375	0.000675801	0.00336
6942.22	0.000735946	0.000539435	0.00352
6942.6	0.000730243	-5.86386e-05	0.00334
6942.98	0.00106	0.00547	0.00343
6943.3	0.00101	0.00172	0.00335
6943.63	0.00092902	0.00367	0.00324
6943.96	0.00102	0.00294	0.00308
6944.24	0.000572375	0.00222	0.00307
6944.53	0.00114	0.00316	0.0033
6944.83	0.000446821	0.00387	0.00328
6945.16	0.000648963	-0.00121	0.003
6945.52	0.000721201	0.00246	0.00302
6945.89	0.000808129	-0.000211764	0.00323
6946.28	0.000839492	0.00149	0.00296
6946.65	0.000662453	0.00231	0.00265
6947.01	0.000626917	0.00102	0.00317
6947.35	0.000520231	0.0014	0.00293
6947.69	0.000810572	0.00274	0.00297
6948.01	0.000655072	0.00281	0.00313
6948.28	0.000809154	0.00251	0.00297
6948.57	0.00076792	0.00373	0.00292
6948.88	0.000572635	0.00394	0.00301
6949.2	0.000834197	0.00261	0.00265
6949.54	0.000727295	0.00216	0.00254
6949.94	0.000725737	0.00417	0.00255
6950.3	0.000289859	0.00125	0.00238
6950.66	0.000411656	0.00344	0.00245
6951.04	0.000514928	0.000727756	0.00248
6951.39	0.000531569	0.00207	0.00265
6951.71	0.000404033	0.00255	0.00282
6952.03	0.000324471	0.00296	0.00276
6952.32	0.000441305	0.0022	0.00248
6952.62	0.000834428	0.00178	0.00247
6952.92	0.000558376	0.00308	0.00253
6953.24	0.000914456	0.00243	0.00264
6953.59	0.000422651	0.00029069	0.00251
6953.95	0.000545734	0.00124	0.0028
6954.34	0.000562901	0.00323	0.0024
6954.71	0.000346023	0.000654422	0.00237
6955.07	0.000679389	0.00184	0.00215
6955.43	0.00103	0.000300067	0.00234
6955.77	0.000374566	0.000146735	0.00227
6956.1	0.00018702	9.17797e-05	0.00228
6956.37	0.000535583	0.000603208	0.00231
6956.66	0.000434887	0.000555968	0.00242
6956.97	0.000459841	0.0016	0.00255
6957.29	0.000342844	0.0026	0.0025
6957.62	0.000228689	0.00153	0.00245
6958.01	0.000422967	0.00138	0.0021
6958.37	0.000506343	0.000132804	0.00195
6958.76	0.000511193	0.00124	0.00173
6959.12	0.000505471	0.00344	0.00197
6959.47	0.000535841	0.00266	0.00222
6959.82	0.000551573	-0.00101	0.00185
6960.15	0.000510972	0.000971429	0.00183
6960.44	0.000422374	0.00122	0.00193
6960.73	0.000378446	0.00197	0.00199
6961.02	0.000510825	0.00233	0.00196
6961.34	0.000387174	0.000469184	0.00184
6961.67	0.000456449	-0.000841883	0.0022
6962.05	0.000746578	0.000668041	0.00201
6962.43	0.000229708	0.00148	0.00183
6962.78	0.000209258	0.00306	0.00155
6963.18	0.000236257	-4.05651e-05	0.00183
6963.52	0.00066278	0.000850015	0.00192
6963.85	0.000313528	0.000453618	0.00188
6964.18	0.000516737	-0.00188	0.00181
6964.51	-0.00010043	-0.00215	0.0016
6964.79	0.00026173	-0.00060411	0.00186
6965.09	0.000524329	0.00172	0.00198
6965.4	0.000555133	0.00186	0.00197
6965.73	0.000741486	0.00153	0.00202
6966.1	0.000169184	0.00178	0.00149
6966.47	0.000269526	0.00098682	0.00167
6966.85	0.000271286	0.00178	0.00175
6967.22	0.000449028	0.00187	0.00171
6967.59	0.000526042	0.00411	0.0015
6967.93	0.00013158	0.00183	0.00162
6968.27	0.000608032	0.000579561	0.00147
6968.57	0.000351024	0.00155	0.00162
6968.85	0.000479879	0.0031	0.00182
6969.16	0.000190319	-0.000207282	0.00174
6969.45	0.000579669	0.00258	0.00146
6969.78	-0.000137596	0.000698883	0.00138
6970.16	0.000563909	0.00108	0.00169
6970.52	6.46889e-05	-0.000262939	0.00151
6970.9	0.000194835	-0.000357097	0.00117
6971.28	0.000250739	0.00108	0.00127
6971.64	0.000731098	0.000968826	0.00137
6971.99	2.44997e-05	0.00307	0.000923287
6972.33	4.09931e-05	0.00214	0.00137
6972.64	0.000415769	0.00155	0.00145
6972.92	0.000574567	0.00132	0.00133
6973.23	0.000623302	-0.000360949	0.00116
6973.54	0.000282927	-0.000276463	0.00121
6973.86	0.00033737	-0.000326451	0.000981187
6974.22	0.000191683	-0.000632078	0.00112
6974.6	0.000488726	-0.00053073	0.0012
6974.97	0.000564832	0.00119	0.00107
6975.36	0.000402424	0.00206	0.00101
6975.73	0.000150452	0.0007107	0.000824772
6976.07	-0.000108843	-0.000204515	0.00133
6976.39	0.000533505	0.00157	0.00132
6976.7	0.000231769	-0.000776333	0.000960124
6977.01	0.000378766	-0.00148	0.000831652
6977.29	-0.00025529	-0.000369004	0.000947638
6977.61	0.00017651	0.00147	0.00128
6977.92	5.79651e-05	0.00232	0.00119
6978.3	0.000204329	0.000656247	0.000729316
6978.66	-0.000110663	-0.000516423	0.000790201
6979.05	-0.0003207	0.00355	0.000633849
6979.43	2.45966e-05	0.00159	0.000621899
6979.81	0.000458615	0.00142	0.000579356
6980.15	-0.000220051	-0.0014	0.000465794
6980.47	-0.000258563	-0.000298513	0.000594784
6980.8	4.8773e-05	0.00181	0.000708914
6981.09	0.000236116	0.00212	0.000794966
6981.39	7.89024e-05	0.0014	0.00113
6981.68	-3.32602e-05	0.000211521	0.00113
6982	6.49014e-05	0.000440522	0.000971764
6982.35	2.73526e-05	0.00291	0.000891591
6982.73	-0.000337405	0.00187	0.000991735
6983.12	-0.000148794	0.00152	0.000885472
6983.48	-0.000191104	0.000645861	0.000747658
6983.86	-5.32221e-05	-0.00104	0.00104
6984.21	-0.000256431	0.00152	0.000535981
6984.55	0.000540847	-0.000603213	0.000367482
6984.89	0.000241087	0.000194094	0.000765353
6985.17	0.000149211	0.00221	0.000614167
6985.47	1.438e-07	0.00107	0.000514889
6985.77	-0.000108709	-0.00165	0.00056788
6986.08	-8.3421e-05	-0.000373363	0.00043101
6986.43	-0.000161847	0.0026	0.000707838
6986.82	-0.000440153	0.00163	0.000432347
6987.19	-0.000442746	-0.00297	0.000518501
6987.57	9.91568e-05	-0.000436658	0.000632359
6987.96	0.000323549	-0.000879104	-8.28689e-06
6988.3	0.000265965	0.00073564	0.00015708
6988.65	0.000375786	0.00146	0.00021892
6988.97	6.39193e-05	0.00066404	0.000400721
6989.26	0.000155841	-0.00101	0.000509072
6989.55	-0.00018737	0.00132	0.000447772
6989.87	0.000197377	0.000360179	0.000452224
6990.17	-0.000120757	-0.000417822	0.000171063
6990.52	0.00018865	0.000940046	0.000282898
6990.9	0.000111162	-0.000570331	0.000725627
6991.27	-0.000193432	-0.00087274	0.000120983
6991.65	5.88366e-05	-0.00247	0.000259187
6992.03	-0.000133842	0.00195	0.000157085
6992.4	0.000315122	0.00156	0.000161409
6992.76	6.62893e-05	0.000765049	0.000194791
6993.08	0.000157443	0.00114	0.000210341
6993.38	-0.000126528	-0.000557732	0.000389766
6993.66	-0.000445389	-0.00149	0.0002676
6993.96	2.14964e-05	-0.00175	3.84561e-05
6994.28	-6.39658e-05	-0.00113	0.000271899
6994.62	-6.34266e-05	0.000849194	0.000365429
6995.01	0.0001645	0.00271	-0.000362798
6995.39	7.97564e-05	0.00285	8.79768e-05
6995.76	-9.3469e-05	0.000775624	9.35227e-05
6996.14	-0.000417433	-0.00114	6.84161e-05
6996.49	0.000147781	0.00105	0.000104635
6996.84	-0.000373519	-0.000868836	3.47483e-05
6997.16	-0.000335256	0.00117	9.99007e-05
6997.48	-0.000124813	0.000676209	5.83664e-06
6997.78	6.18917e-05	-0.000555366	0.000147224
6998.08	7.99952e-05	-0.000888627	0.000124874
6998.37	-0.000278216	0.00179	3.04432e-05
6998.72	-0.000265134	0.0038	0.000195451
6999.09	-4.66191e-05	-3.87291e-06	-6.83385e-05
6999.47	3.07183e-05	0.00204	0.000203352
6999.84	-7.13934e-05	0.00196	-0.000272101
7000.23	-0.000280869	0.000627886	-0.000349498
7000.58	9.73416e-05	-0.00107	-0.000272579
7000.94	-0.000156752	-0.000449689	-0.000299822
7001.29	0.00016929	-0.000231372	-0.000245183
7001.6	-0.000417771	-0.000804901	-0.000113101
7001.89	-0.00067319	-0.00123	-6.05698e-05
7002.19	-0.000135876	-0.00116	-6.78692e-05
7002.5	-0.000293485	-0.000895706	-1.47395e-05
7002.82	-2.55107e-05	0.00069727	-6.66752e-05
7003.2	-0.000112975	-6.07239e-06	-0.000281428
7003.58	5.9975e-05	0.00168	-0.000246081
7003.96	-0.000379942	0.00227	-0.000170574
7004.33	2.03069e-05	-0.00126	-0.000268947
7004.7	0.000169425	0.000277346	-0.0004407
7005.04	-0.000157016	0.000433946	-0.000274898
7005.38	2.19736e-05	0.00116	-0.000208566
7005.71	-0.000110112	2.95882e-05	-0.000111685
7006	-0.000319584	-0.00414	3.10239e-05
7006.3	-0.000535574	-8.46405e-05	-0.000312621
7006.59	-0.000326085	-4.35902e-05	-0.000284468
7006.92	5.03351e-05	-0.0014	-0.000286269
7007.3	-0.000388211	-0.00117	-0.000685963
7007.67	-0.00011188	0.000309282	-0.000436327
7008.04	-1.1675e-05	-0.000288713	-0.000265045
7008.43	-0.000224756	-0.00108	-0.00060068
7008.81	-0.000316873	-0.00137	-0.000477046
7009.14	0.000151308	-0.00317	-0.000573786
7009.51	-0.000372873	-0.00193	-0.000760656
7009.82	-0.000182402	-0.00217	-0.000920397
7010.12	-0.000456664	0.000326157	-0.000609121
7010.4	-3.66469e-05	0.00171	-0.000733779
7010.72	-0.000292219	0.00148	-0.000929339
7011.03	-0.000419988	-0.000913547	-0.00085097
7011.39	-0.000490438	-0.00292	-0.000620113
7011.77	-0.000529204	-0.000503256	-0.000894823
7012.16	4.0285e-05	0.000100652	-0.00122
7012.53	-1.85802e-05	0.000549418	-0.00102
7012.93	-0.000279037	0.000556328	-0.000619472
7013.28	-0.00039155	-0.00115	-0.00060474
7013.61	-0.000521791	0.000177891	-0.000579837
7013.94	4.29204e-05	-0.000850092	-0.00069097
7014.23	-0.000563355	0.000244872	-0.000638012
7014.54	-5.97899e-06	0.00205	-0.000315177
7014.84	5.98133e-05	0.00323	1.40772e-05
7015.15	-0.000433583	0.00153	-9.21832e-05
7015.52	-0.000193702	-0.00226	-0.000327586
7015.89	-0.000224409	-0.000283805	-0.000137548
7016.28	-0.000221581	0.000671831	-0.000264233
7016.65	5.09002e-05	-0.000826869	9.26255e-05
7017.05	-0.000104133	0.000394769	-0.000112698
7017.38	-0.000501625	0.000484624	7.83964e-05
7017.74	-0.000101433	0.00226	-0.000317501
7018.08	-0.000300297	0.00184	-0.000145396
7018.38	3.81742e-06	0.000610014	2.17596e-05
7018.66	-0.000186456	0.00192	4.11496e-05
7018.98	-0.000289622	0.000588784	-8.08262e-05
7019.29	-0.000395343	-0.000348471	-0.000511117
7019.62	-0.000477203	9.62169e-05	0.000358887
7020.02	-0.000154047	-0.00213	-0.000348771
7020.38	-0.000226327	-0.00426	-0.000308123
7020.78	-0.000589194	-0.00257	-0.000342344
7021.16	-0.000217339	0.00036602	-0.000519607
7021.51	-0.000716857	-0.000576123	-0.000442584
7021.85	-0.000375671	-0.00129	-0.000697557
7022.19	-0.000141858	0.000427933	-0.000767542
7022.5	-0.000351069	0.000942181	-0.000427424
7022.8	-0.000188371	7.56762e-05	-0.000255838
7023.11	-0.000135222	0.000642987	-0.000381881
7023.42	-0.000622223	0.000179834	-0.000552988
7023.74	-0.00036487	-0.00179	-0.000734349
7024.13	-0.000332316	8.15534e-05	-0.000445203
7024.52	-0.000377859	0.000249381	-0.000847253
7024.9	-0.00045172	-0.000510454	-0.000717553
7025.29	0.000184232	0.00145	-0.000817454
7025.65	-0.000260177	-0.00249	-0.00099829
7026.01	-0.00028911	-0.00147	-0.000831916
7026.32	-0.000622903	-0.00243	-0.000492074
7026.65	-0.000426952	0.000135708	-0.000275334
7026.93	-0.000650331	-0.000935203	-0.000474046
7027.24	-0.0001576	-0.00169	-0.00063337
7027.54	-0.000573104	-0.00093266	-0.000576659
7027.89	-0.00040122	-0.00223	-0.000461973
7028.27	-0.000502951	-0.000954186	-0.000406728
7028.65	-0.000255087	-0.00251	-0.000676533
7029.04	-0.000120162	-0.0012	-0.00086758
7029.41	-0.000267112	-0.000634066	-0.000748134
7029.79	-0.000297218	-0.000546626	-0.000730013
7030.13	-0.000242223	-0.000164662	-0.000501796
7030.47	-0.000519676	-0.00225	-0.00078178
7030.78	-2.0543e-05	-0.0036	-0.00056821
7031.07	-0.000656201	-0.00259	-0.00062687
7031.37	-0.000186348	0.000977793	-0.000592906
7031.69	7.33134e-05	-0.00064633	-0.000572248
7032.02	-0.000263385	0.000136653	-0.00076345
7032.4	8.7897e-05	0.00206	-0.00092119
7032.77	-0.000668176	0.000219973	-0.000784588
7033.14	-0.000649544	-0.000629105	-0.000745973
7033.53	0.000167521	0.0003853	-0.00057434
7033.91	-0.000666429	-9.10446e-05	-0.00087392
7034.26	-0.00026297	-0.00139	-0.000626657
7034.62	-0.000277737	-0.00299	-0.000944261
7034.93	-0.000299906	-0.00248	-0.000870166
7035.22	-0.00049257	-0.000791469	-0.000780311
7035.52	-0.000298086	-0.00245	-0.000700464
7035.84	-0.000267645	0.000520777	-0.000549323
7036.15	-0.000282536	0.0012	-0.000318566
7036.54	-4.70633e-05	-0.000979805	-0.000768146
7036.92	-0.000171219	0.000307446	-0.000798016
7037.28	-0.00032271	-0.00325	-0.00108
7037.69	-0.000317633	0.00108	-0.00111
7038.05	-0.000480969	-3.30595e-05	-0.000754333
7038.42	-0.000367076	-0.002	-0.000358552
7038.76	-0.000578098	-0.00175	-0.000763137
7039.08	-0.000363961	0.00102	-0.000740189
7039.38	1.86596e-05	0.0016	-0.000657338
7039.67	-0.000295548	0.00115	-0.000630367
7039.98	8.55389e-05	0.000104983	-0.000568887
7040.3	-0.000419222	-0.000549886	-0.000843894
7040.67	2.41673e-05	0.000799866	-0.000452279
7041.05	-0.00042162	-0.000571637	-0.000766741
7041.43	-0.000489524	-0.00205	-0.000519795
7041.82	-0.000623107	-0.00233	-0.0011
7042.19	-0.000636023	-0.00415	-0.00107
7042.55	-0.000350445	-0.00202	-0.000755071
7042.91	-0.00013604	-0.00339	-0.000389132
7043.24	0.000145958	-0.000500613	-0.00038614
7043.54	-0.000232274	3.86949e-05	-0.00057658
7043.82	-0.000218106	-0.000633967	-0.000560639
7044.14	-0.000149134	-0.00188	-0.000959419
7044.47	-0.000589156	-0.00159	-0.000932304
7044.82	-0.000514506	-0.00265	-0.000784396
7045.19	-0.000361547	-0.000657487	-0.000639321
7045.58	-0.00039729	0.000147453	-0.000922185
7045.98	-0.000265089	-0.000488769	-0.000663522
7046.36	-0.000449769	-0.00138	-0.000606446
7046.7	0.000124096	-0.000182351	-0.000566931
7047.07	0.000139733	-0.000502175	-0.000603953
7047.38	-0.000609666	-0.00197	-0.00088415
7047.69	-0.000475747	-0.00308	-0.000763539
7047.99	-0.000474367	-0.00322	-0.000792942
7048.31	-8.09469e-05	-0.00236	-0.000485346
7048.63	-0.000190306	-0.00012668	-0.000454089
7048.98	-0.000382667	0.00165	-0.000589344
7049.38	-0.000167796	0.000830358	-0.000451586
7049.75	-0.000287137	-0.000688961	-0.000917879
7050.14	-0.000250607	0.000132938	-0.000941298
7050.51	-0.000391895	-0.000614012	-0.000661199
7050.88	1.19282e-05	-0.000114323	-0.000619351
7051.24	-0.000205082	-0.000402738	-0.000681165
7051.57	0.00017341	-0.00217	-0.000516643
7051.88	-0.000224622	-0.00367	-0.000732013
7052.17	-3.17156e-05	-0.00224	-0.000604482
7052.48	-0.000187653	-0.00209	-0.000497242
7052.8	0.000106893	-0.000689338	-0.000537157
7053.13	-4.24487e-05	0.00030493	-0.000615053
7053.53	-7.88487e-05	-0.00167	-0.000877252
7053.9	-0.000247155	-0.000763842	-0.000780647
7054.28	-0.000457299	-0.00347	-0.000990128
7054.66	0.000157673	-8.61884e-05	-0.000692819
7055.04	-0.000142256	0.00304	-0.000716034
7055.39	-0.000182029	0.00101	-0.000432317
7055.74	2.55501e-05	0.000162722	-0.000457118
7056.04	-4.59652e-06	0.00293	-0.000457752
7056.33	-0.000433147	0.000277353	-0.000415927
7056.63	-0.000313818	-0.00236	-0.000482167
7056.95	-0.000134714	-0.00255	-0.000619583
7057.28	0.000127371	-0.000751269	-0.000411507
7057.67	-6.17826e-05	-0.00272	-0.000730902
7058.07	0.000143907	-0.00154	-0.00041994
7058.45	-0.000142324	0.00155	-0.000466158
7058.83	-0.000172568	0.00301	-0.000610736
7059.2	-0.000405228	-0.00126	-0.000353091
7059.57	-0.000218898	-0.00129	-0.000476181
7059.91	0.000200057	0.0022	-0.000372917
7060.22	0.000364347	0.00255	-0.000310029
7060.53	-4.79044e-06	0.000569263	-0.00031952
7060.82	0.000331244	-0.00148	-0.000348446
7061.14	-0.000114327	-0.000940406	-0.000273656
7061.48	-0.000133384	-0.00257	-0.000429727
7061.86	-3.8015e-05	-0.000673532	-0.000453116
7062.25	3.13499e-05	-0.00091323	-0.000192205
7062.63	-0.000123803	0.00101	-0.000147984
7063.01	-5.28551e-05	-0.00107	-0.000742983
7063.38	0.000354041	-0.000821096	-0.00061375
7063.73	-2.35549e-05	-0.0031	-0.000548831
7064.1	0.000116406	-0.00329	-0.000336046
7064.4	-0.000122628	-0.00103	-0.0001811
7064.72	0.000129304	0.00157	-0.000142643
7065.01	2.38957e-05	0.00194	-0.000232078
7065.31	0.00016104	0.00255	-0.000112813
7065.66	-3.3366e-05	0.00065241	-0.000167214
7066.02	-4.71879e-05	-0.00186	-0.000303649
7066.41	0.000190195	-0.000129477	-0.000320481
7066.81	0.00027466	-0.00139	-0.000161062
7067.19	0.000550612	-4.22588e-05	-0.000164541
7067.56	0.000367869	0.000664621	-0.000294961
7067.92	6.26935e-05	0.000472693	-0.000348255
7068.27	0.00055087	-0.000413327	-0.000213438
7068.59	0.000459904	0.000729812	-0.000200779
7068.88	6.77272e-05	0.00122	-0.000445786
7069.21	0.000395909	0.000533303	-0.000262983
7069.51	0.000255222	0.000114645	-5.98061e-05
7069.84	0.000554765	0.000148039	-4.9752e-05
7070.2	0.000691748	-0.000384557	-0.000266507
7070.59	0.000748789	0.000558562	-0.000108378
7070.97	0.000659207	-0.000898932	-0.000243673
7071.37	0.000413787	-0.00146	-2.59141e-05
7071.75	0.00024833	0.000829588	7.41121e-05
7072.12	0.000381817	8.33689e-05	0.00022825
7072.46	0.000604129	-0.000235143	3.14791e-05
7072.79	0.000465696	0.0013	-0.000312368
7073.09	0.000978369	-0.000699877	0.000350822
7073.39	0.000486658	0.0003958	0.000103052
7073.72	0.000358178	0.00132	8.05009e-05
7074.03	0.000528193	0.000120848	0.000221266
7074.41	0.000554973	-0.000720602	0.000131949
7074.79	0.000809849	-5.90207e-05	8.29973e-05
7075.17	0.000559957	0.000528251	0.000295485
7075.55	0.000580108	-0.00222	0.000274513
7075.95	0.000585618	0.00105	9.64481e-05
7076.3	0.000898142	0.00121	0.000249719
7076.65	0.000614091	0.00205	0.000525171
7077	0.001	-0.000407667	0.000530904
7077.3	0.000545089	-0.00015892	0.0004304
7077.59	0.00106	0.000676814	0.000530088
7077.9	0.00123	7.40114e-05	0.000622511
7078.22	0.000765125	0.00142	0.000644588
7078.59	0.000941439	0.00252	0.000559329
7078.97	0.00116	0.00093165	0.000613133
7079.35	0.00117	-0.00136	0.000610414
7079.75	0.0013	-0.00207	0.000495984
7080.12	0.00139	-0.000592896	0.000701277
7080.49	0.00124	0.00037267	0.000444782
7080.86	0.00147	0.000959703	0.00082932
7081.2	0.00162	-0.000615568	0.000974959
7081.49	0.00159	-0.00162	0.000845578
7081.81	0.00162	-0.000674537	0.000788175
7082.12	0.0014	-0.00137	0.000932995
7082.43	0.00128	-0.000505888	0.00111
7082.79	0.00172	-0.000382983	0.000813713
7083.17	0.00176	0.00246	0.00102
7083.56	0.00145	0.00312	0.000916517
7083.96	0.00189	0.00182	0.00129
7084.34	0.00197	0.00131	0.00119
7084.71	0.00195	0.00136	0.00134
7085.08	0.00151	0.00123	0.00116
7085.41	0.00175	0.000946552	0.0014
7085.72	0.00242	0.00237	0.00151
7086.03	0.0018	-0.00269	0.0015
7086.32	0.00191	0.00132	0.00147
7086.63	0.00178	0.00293	0.00168
7086.98	0.00248	0.00192	0.00149
7087.38	0.00212	0.000678208	0.00136
7087.76	0.00258	0.00241	0.00154
7088.15	0.00253	-7.67819e-05	0.00164
7088.54	0.0022	0.00405	0.00169
7088.91	0.00248	-0.000488084	0.00183
7089.27	0.00281	0.00222	0.00221
7089.61	0.0026	0.00347	0.00214
7089.92	0.00327	0.0038	0.00205
7090.22	0.00283	0.00427	0.0022
7090.54	0.00312	0.0042	0.0021
7090.86	0.00301	0.00278	0.00249
7091.19	0.00317	0.000439582	0.0026
7091.58	0.00284	0.00372	0.0025
7091.96	0.00344	0.00189	0.00247
7092.34	0.00353	0.00125	0.00265
7092.75	0.00374	0.00342	0.00261
7093.12	0.00387	0.00346	0.00268
7093.48	0.00356	0.000480867	0.00275
7093.82	0.00413	0.00143	0.00274
7094.15	0.0042	0.00197	0.00286
7094.44	0.00453	0.00161	0.00341
7094.75	0.00434	0.00145	0.00329
7095.06	0.00431	0.00352	0.00319
7095.41	0.00459	0.00369	0.00317
7095.79	0.00492	0.00291	0.00357
7096.18	0.00478	0.00396	0.00383
7096.58	0.00519	0.00261	0.00379
7096.97	0.00562	0.000931827	0.00408
7097.34	0.00546	0.00219	0.00406
7097.7	0.00575	0.00124	0.00394
7098.05	0.00574	0.000795944	0.00398
7098.38	0.00655	0.00208	0.00456
7098.68	0.00624	0.00416	0.0045
7098.99	0.00664	0.00594	0.00463
7099.29	0.00698	0.00285	0.00466
7099.63	0.00721	0.00442	0.0048
7099.99	0.00788	0.00379	0.00511
7100.39	0.00801	0.00268	0.00544
7100.76	0.00824	0.0047	0.00571
7101.16	0.00862	0.0076	0.00568
7101.55	0.00909	0.00753	0.00577
7101.92	0.00964	0.00564	0.00589
7102.27	0.00979	0.00391	0.00645
7102.61	0.0107	0.00401	0.00645
7102.91	0.01101	0.006	0.0067
7103.21	0.01186	0.00794	0.00702
7103.51	0.01227	0.00876	0.00729
7103.85	0.01339	0.00959	0.00746
7104.22	0.0138	0.01055	0.00754
7104.6	0.01508	0.00775	0.00778
7105	0.0159	0.00561	0.0085
7105.39	0.01724	0.00542	0.00897
7105.78	0.01882	0.00653	0.00882
7106.14	0.02077	0.0094	0.00969
7106.5	0.02247	0.00637	0.01013
7106.83	0.02487	0.00822	0.01056
7107.14	0.02837	0.0066	0.01112
7107.44	0.03282	0.00779	0.0117
7107.76	0.03872	0.00892	0.01197
7108.09	0.0482	0.00939	0.01294
7108.45	0.0623	0.01163	0.01367
7108.84	0.08339	0.01302	0.0152
7109.22	0.11201	0.01568	0.01727
7109.61	0.14605	0.01556	0.02026
7110	0.18109	0.01954	0.02457
7110.37	0.21281	0.02398	0.03005
7110.72	0.23817	0.02984	0.03659
7111.07	0.25951	0.03529	0.04338
7111.38	0.27762	0.0417	0.04876
7111.7	0.29414	0.04609	0.05381
7112.01	0.30955	0.04736	0.0587
7112.32	0.32331	0.05116	0.06319
7112.68	0.33478	0.04933	0.06686
7113.06	0.34398	0.04786	0.06712
7113.45	0.35032	0.04818	0.06419
7113.84	0.35518	0.03992	0.06281
7114.24	0.35886	0.03954	0.06292
7114.62	0.36307	0.04059	0.06411
7114.97	0.36936	0.04112	0.06551
7115.31	0.37878	0.04225	0.06702
7115.63	0.39318	0.04348	0.06858
7115.92	0.41127	0.04455	0.06985
7116.24	0.43276	0.04932	0.07124
7116.57	0.45673	0.05082	0.07292
7116.89	0.48255	0.05328	0.07551
7117.29	0.50913	0.05788	0.08144
7117.69	0.53678	0.06479	0.0893
7118.07	0.56514	0.07522	0.10164
7118.46	0.59386	0.08339	0.11616
7118.86	0.62248	0.0956	0.13434
7119.19	0.65097	0.11139	0.15237
7119.55	0.6773	0.12882	0.17591
7119.88	0.7002	0.14737	0.20412
7120.18	0.72195	0.16865	0.23415
7120.5	0.74113	0.19585	0.2726
7120.83	0.75903	0.22448	0.31867
7121.16	0.77432	0.25735	0.3702
7121.54	0.78888	0.30461	0.43581
7121.94	0.80289	0.36312	0.5014
7122.31	0.8153	0.42778	0.55402
7122.73	0.82712	0.50085	0.60616
7123.11	0.83851	0.56441	0.65228
7123.47	0.84972	0.63037	0.69807
7123.81	0.86008	0.68577	0.74686
7124.13	0.87034	0.7413	0.79457
7124.44	0.88086	0.79716	0.84402
7124.74	0.89242	0.8496	0.89453
7125.07	0.90519	0.9083	0.95295
7125.4	0.91846	0.97512	1.01198
7125.78	0.93315	1.04145	1.08294
7126.16	0.9486	1.11954	1.15447
7126.55	0.96567	1.19071	1.22178
7126.94	0.98316	1.25569	1.27688
7127.34	1.00055	1.30778	1.31844
7127.7	1.01629	1.34874	1.34498
7128.06	1.03138	1.38076	1.36272
7128.38	1.04272	1.40406	1.37333
7128.69	1.05197	1.42168	1.38026
7129	1.0557	1.43619	1.38459
7129.33	1.05552	1.44718	1.39092
7129.64	1.05075	1.45522	1.40064
7130.01	1.04112	1.46129	1.4176
7130.41	1.02909	1.45778	1.4422
7130.81	1.01558	1.45396	1.46639
7131.2	1.00127	1.44129	1.482
7131.59	0.98736	1.42806	1.48839
7131.97	0.97478	1.41933	1.48685
7132.33	0.96225	1.41189	1.47855
7132.66	0.95148	1.40514	1.46605
7132.98	0.94145	1.39914	1.45052
7133.27	0.93405	1.39479	1.43199
7133.59	0.92854	1.38929	1.41176
7133.93	0.92395	1.38311	1.38862
7134.3	0.92122	1.37797	1.36297
7134.69	0.91995	1.37173	1.33874
7135.08	0.91979	1.36163	1.31987
7135.47	0.92125	1.35369	1.30517
7135.86	0.92396	1.34118	1.29188
7136.24	0.92673	1.33189	1.27983
7136.6	0.93193	1.31653	1.26709
7136.92	0.93638	1.30348	1.2542
7137.25	0.94134	1.2916	1.24039
7137.54	0.94653	1.27887	1.22669
7137.86	0.95131	1.26323	1.21087
7138.17	0.95613	1.24667	1.1949
7138.55	0.95961	1.22725	1.17395
7138.93	0.96197	1.2107	1.15235
7139.34	0.96463	1.18952	1.13155
7139.72	0.96506	1.16459	1.11333
7140.13	0.96558	1.14562	1.09806
7140.49	0.96487	1.12689	1.08684
7140.85	0.96399	1.11277	1.0768
7141.2	0.96269	1.10219	1.0682
7141.51	0.96055	1.09165	1.06208
7141.83	0.95992	1.07962	1.05639
7142.15	0.9587	1.06854	1.05057
7142.45	0.95851	1.06053	1.0473
7142.8	0.95812	1.05174	1.04469
7143.19	0.96033	1.04366	1.04408
7143.6	0.96203	1.03144	1.04399
7144	0.96563	1.01893	1.04579
7144.39	0.9686	1.00862	1.04779
7144.78	0.97311	0.99985	1.04929
7145.14	0.9796	0.99189	1.04999
7145.5	0.98519	0.98731	1.04974
7145.81	0.99129	0.98265	1.04864
7146.1	0.99777	0.9775	1.04677
7146.42	1.00352	0.97184	1.04349
7146.75	1.00915	0.96691	1.03831
7147.08	1.01489	0.96138	1.03164
7147.48	1.02063	0.95812	1.02206
7147.86	1.02391	0.94579	1.01053
7148.26	1.02722	0.94301	0.99959
7148.66	1.0297	0.9353	0.98959
7149.06	1.03282	0.92788	0.98131
7149.41	1.03535	0.92302	0.97375
7149.75	1.03753	0.91751	0.96685
7150.09	1.03897	0.91024	0.96064
7150.4	1.04072	0.9065	0.95514
7150.71	1.04235	0.90208	0.94937
7151.03	1.04391	0.89934	0.94329
7151.35	1.04432	0.896	0.93696
7151.75	1.04503	0.8913	0.92915
7152.14	1.0458	0.88488	0.92184
7152.54	1.04469	0.88021	0.91426
7152.93	1.04486	0.8771	0.90676
7153.34	1.04319	0.87027	0.90086
7153.69	1.04289	0.86305	0.89542
7154.06	1.0408	0.86181	0.88971
7154.38	1.03926	0.86244	0.88496
7154.68	1.03839	0.86039	0.88009
7155.01	1.03695	0.85533	0.87475
7155.33	1.03633	0.85325	0.86948
7155.65	1.03568	0.85328	0.86461
7156.03	1.03539	0.85081	0.85821
7156.44	1.03524	0.84911	0.85219
7156.84	1.03434	0.8484	0.84723
7157.24	1.03514	0.84821	0.84396
7157.62	1.0346	0.84554	0.84155
7157.99	1.03464	0.84458	0.84041
7158.35	1.03466	0.84363	0.8397
7158.67	1.03488	0.84422	0.83918
7158.99	1.03505	0.8452	0.83883
7159.29	1.03483	0.84813	0.8388
7159.62	1.03291	0.85209	0.8396
7159.95	1.03302	0.85177	0.84013
7160.31	1.03153	0.85068	0.84092
7160.71	1.03097	0.85432	0.84368
7161.12	1.02965	0.86071	0.84611
7161.52	1.02818	0.86329	0.8487
7161.91	1.02691	0.86772	0.85157
7162.28	1.02562	0.87107	0.85418
7162.63	1.02418	0.87805	0.85672
7162.98	1.02344	0.88122	0.85944
7163.3	1.02312	0.8837	0.86193
7163.6	1.0217	0.88739	0.86436
7163.92	1.02029	0.89058	0.86708
7164.24	1.01941	0.89318	0.86989
7164.59	1.01937	0.89972	0.87309
7165.01	1.01784	0.90481	0.87733
7165.39	1.01789	0.91075	0.88148
7165.78	1.01688	0.91876	0.88558
7166.2	1.01706	0.92575	0.89044
7166.57	1.01551	0.92889	0.8947
7166.94	1.0158	0.93377	0.89924
7167.3	1.01448	0.94032	0.90374
7167.61	1.0131	0.94512	0.90835
7167.91	1.01257	0.94924	0.91259
7168.22	1.01084	0.95447	0.91808
7168.56	1.0094	0.9611	0.92465
7168.91	1.00706	0.96488	0.93175
7169.31	1.00557	0.97075	0.94135
7169.69	1.00365	0.97691	0.95121
7170.11	1.00147	0.98207	0.96202
7170.51	0.99816	0.98795	0.97065
7170.87	0.99656	0.99486	0.97912
7171.23	0.99326	0.99942	0.98807
7171.6	0.9904	1.00674	0.99673
7171.91	0.98656	1.01113	1.00438
7172.22	0.98361	1.01583	1.01185
7172.53	0.98054	1.01875	1.01931
7172.85	0.97674	1.02258	1.02783
7173.2	0.97326	1.02975	1.03677
7173.6	0.97003	1.03618	1.04662
7174.01	0.96629	1.04057	1.05472
7174.41	0.9625	1.04412	1.06179
7174.81	0.95966	1.04728	1.0668
7175.18	0.9558	1.05007	1.07059
7175.56	0.95311	1.05019	1.07441
7175.9	0.94972	1.05298	1.07772
7176.24	0.94768	1.05396	1.08051
7176.54	0.94562	1.05502	1.08252
7176.86	0.94347	1.05522	1.08445
7177.18	0.94215	1.05428	1.08689
7177.51	0.94077	1.05951	1.08844
7177.9	0.94012	1.06093	1.09096
7178.31	0.93924	1.06254	1.09206
7178.71	0.93872	1.06287	1.09305
7179.1	0.93893	1.06187	1.09402
7179.5	0.94003	1.06423	1.09436
7179.86	0.94017	1.06327	1.09446
7180.23	0.94077	1.06563	1.09436
7180.58	0.94159	1.06414	1.09412
7180.88	0.94296	1.06216	1.09403
7181.2	0.94433	1.06117	1.09352
7181.51	0.94515	1.06192	1.09337
7181.87	0.94769	1.06275	1.0921
7182.25	0.9496	1.06117	1.09149
7182.65	0.9512	1.06192	1.08977
7183.04	0.9543	1.06178	1.0885
7183.45	0.95614	1.06293	1.08714
7183.83	0.95876	1.06508	1.08603
7184.19	0.9618	1.06433	1.08512
7184.55	0.9649	1.0634	1.08439
7184.89	0.96841	1.0637	1.08379
7185.21	0.9719	1.06388	1.08358
7185.53	0.97511	1.06257	1.08277
7185.85	0.97863	1.06344	1.08201
7186.18	0.98257	1.06267	1.08122
7186.55	0.98578	1.06349	1.08011
7186.97	0.98933	1.06267	1.07917
7187.34	0.99328	1.06453	1.0785
7187.76	0.99668	1.06205	1.07723
7188.16	1.00106	1.06236	1.07654
7188.51	1.00421	1.06189	1.07624
7188.88	1.00832	1.06163	1.07539
7189.22	1.01225	1.05963	1.07465
7189.54	1.01572	1.05662	1.07375
7189.85	1.01959	1.05986	1.07269
7190.17	1.023	1.06103	1.07155
7190.5	1.02619	1.05956	1.07049
7190.89	1.02953	1.05682	1.0686
7191.29	1.03152	1.05779	1.06637
7191.68	1.03375	1.05773	1.06392
7192.1	1.03592	1.05477	1.06163
7192.5	1.03557	1.05772	1.05947
7192.87	1.03646	1.0555	1.05804
7193.24	1.03691	1.05205	1.05598
7193.6	1.03586	1.05075	1.05409
7193.9	1.03516	1.05277	1.05283
7194.22	1.03294	1.0535	1.05143
7194.54	1.03132	1.05271	1.0496
7194.86	1.02887	1.0502	1.04774
7195.23	1.02714	1.04676	1.0456
7195.62	1.02395	1.04754	1.04351
7196.03	1.02116	1.04732	1.04097
7196.42	1.01748	1.04552	1.03869
7196.83	1.01425	1.045	1.03666
7197.2	1.01148	1.04217	1.03512
7197.57	1.00809	1.0417	1.03379
7197.94	1.00424	1.04211	1.03211
7198.26	0.9999	1.04129	1.03048
7198.55	0.99666	1.03995	1.02911
7198.86	0.99183	1.03838	1.02725
7199.19	0.98855	1.03684	1.02536
7199.55	0.98461	1.03744	1.02273
7199.95	0.98007	1.03365	1.02024
7200.36	0.97659	1.03024	1.01698
7200.75	0.97193	1.0306	1.01424
7201.18	0.96788	1.02688	1.01132
7201.56	0.9637	1.02548	1.00961
7201.91	0.95916	1.02571	1.00811
7202.28	0.95513	1.02388	1.00635
7202.6	0.95157	1.0221	1.00479
7202.91	0.9467	1.02124	1.0033
7203.24	0.94439	1.02029	1.00162
7203.57	0.94073	1.01762	1.00027
7203.92	0.93779	1.01765	0.99859
7204.32	0.93594	1.0144	0.99657
7204.72	0.93441	1.01111	0.99499
7205.13	0.9328	1.01081	0.9937
7205.54	0.93304	1.0087	0.99255
7205.92	0.93265	1.00802	0.99168
7206.27	0.93282	1.00711	0.99128
7206.64	0.93482	1.00624	0.99079
7206.97	0.93677	1.00346	0.98967
7207.28	0.93951	1.00374	0.98941
7207.6	0.94342	1.00276	0.9893
7207.93	0.94784	1.0014	0.98892
7208.27	0.9531	0.99813	0.98828
7208.66	0.95887	0.99677	0.98767
7209.08	0.96595	0.99658	0.98697
7209.47	0.97306	0.99356	0.98692
7209.89	0.98097	0.99342	0.98658
7210.27	0.98986	0.99042	0.98597
7210.63	0.99942	0.98785	0.98605
7210.99	1.00811	0.98964	0.98631
7211.34	1.01707	0.98579	0.98607
7211.64	1.02702	0.98799	0.98637
7211.95	1.03691	0.98817	0.98685
7212.28	1.04701	0.98614	0.98691
7212.61	1.05701	0.98346	0.9867
7213.01	1.06616	0.98583	0.98742
7213.42	1.07512	0.9846	0.98804
7213.83	1.08496	0.98354	0.98913
7214.24	1.09337	0.97946	0.98991
7214.62	1.10181	0.98044	0.99069
7214.99	1.11025	0.97636	0.99169
7215.38	1.11761	0.98013	0.9926
7215.7	1.12413	0.97736	0.99335
7216	1.13013	0.97908	0.99433
7216.33	1.1361	0.98072	0.99581
7216.66	1.14111	0.98023	0.99678
7217.01	1.1452	0.9789	0.99834
7217.38	1.14858	0.97927	0.99961
7217.79	1.15201	0.97725	1.00081
7218.2	1.15351	0.97887	1.00203
7218.6	1.15461	0.97918	1.00337
7218.98	1.15581	0.97829	1.00468
7219.36	1.15562	0.97834	1.00582
7219.72	1.15549	0.98091	1.00644
7220.07	1.15274	0.98247	1.00685
7220.4	1.14936	0.98151	1.00741
7220.7	1.1468	0.97903	1.00798
7221.04	1.14291	0.97886	1.00838
7221.38	1.13914	0.97993	1.00901
7221.75	1.13445	0.97902	1.00942
7222.15	1.12854	0.97833	1.00935
7222.55	1.12231	0.9785	1.00934
7222.96	1.1169	0.98077	1.00957
7223.35	1.11053	0.98191	1.00963
7223.73	1.10379	0.98004	1.00963
7224.11	1.09669	0.97979	1.00941
7224.44	1.09018	0.97921	1.00917
7224.77	1.08327	0.97957	1.00947
7225.08	1.07603	0.98291	1.0093
7225.41	1.06893	0.98361	1.00873
7225.75	1.06198	0.98285	1.00801
7226.11	1.05421	0.98425	1.00786
7226.51	1.04722	0.98562	1.00712
7226.92	1.03975	0.98202	1.00616
7227.33	1.03286	0.98297	1.00506
7227.74	1.02471	0.98342	1.00432
7228.13	1.01974	0.98631	1.00384
7228.48	1.01108	0.98815	1.0031
7228.85	1.00461	0.987	1.002
7229.17	0.99754	0.98469	1.00166
7229.48	0.992	0.98489	1.00113
7229.82	0.98492	0.98677	1.00051
7230.14	0.97865	0.98852	1.00004
7230.5	0.97292	0.98859	0.99979
7230.92	0.96697	0.98809	0.99925
7231.32	0.96182	0.98997	0.99895
7231.71	0.95724	0.99199	0.99884
7232.12	0.95182	0.98901	0.99869
7232.5	0.94768	0.98977	0.99915
7232.89	0.9442	0.99213	0.99924
7233.23	0.94004	0.98971	0.99973
7233.57	0.93695	0.99151	1.00014
7233.87	0.93386	0.99014	1.00031
7234.2	0.9313	0.98949	1.00033
7234.52	0.92948	0.99236	1.0005
7234.88	0.92766	0.99152	1.00148
7235.27	0.92625	0.9938	1.00199
7235.68	0.92491	0.9943	1.00272
7236.1	0.92455	0.99342	1.00302
7236.49	0.9243	0.99523	1.00372
7236.9	0.92353	0.99238	1.00388
7237.27	0.92384	0.9943	1.00426
7237.63	0.924	0.99699	1.00489
7237.95	0.92491	0.99538	1.00527
7238.28	0.92564	0.99343	1.00548
7238.6	0.92626	0.99503	1.00586
7238.94	0.92809	0.99452	1.0057
7239.26	0.93023	0.99812	1.00585
7239.68	0.93172	0.99589	1.00557
7240.1	0.93365	1.0014	1.00579
7240.48	0.93623	0.99879	1.00521
7240.91	0.93782	0.99827	1.00477
7241.3	0.94096	1.00058	1.00444
7241.66	0.94362	1.00116	1.00398
7242.04	0.94566	1.0018	1.00333
7242.37	0.9491	1.00258	1.00282
7242.68	0.95051	1.00198	1.00247
7243.01	0.95406	0.99905	1.00148
7243.34	0.95643	1.00147	1.00087
7243.69	0.95901	1.00266	1.00041
7244.07	0.96131	1.00355	0.99892
7244.49	0.96358	1.00409	0.9967
7244.89	0.96544	1.0044	0.99591
7245.29	0.96829	1.00525	0.99472
7245.71	0.96996	1.00601	0.99382
7246.08	0.97188	1.00567	0.99311
7246.45	0.97233	1.00649	0.99226
7246.79	0.97358	1.00756	0.99173
7247.1	0.9748	1.00695	0.99132
7247.41	0.97488	1.00682	0.99078
7247.76	0.97584	1.00715	0.99036
7248.09	0.97548	1.008	0.98987
7248.49	0.9759	1.0099	0.98917
7248.88	0.97477	1.01104	0.98842
7249.28	0.97441	1.00854	0.98819
7249.71	0.97404	1.00924	0.98757
7250.11	0.97327	1.01261	0.98767
7250.47	0.97249	1.01312	0.98725
7250.85	0.97135	1.01117	0.98767
7251.2	0.97041	1.01119	0.98721
7251.52	0.96912	1.01257	0.98745
7251.84	0.96788	1.01261	0.98776
7252.15	0.96686	1.01276	0.98786
7252.51	0.96529	1.01504	0.98783
7252.88	0.96495	1.01387	0.9884
7253.29	0.96374	1.01346	0.98884
7253.7	0.96308	1.01465	0.98882
7254.12	0.96328	1.01656	0.98992
7254.52	0.96186	1.01487	0.99053
7254.92	0.96291	1.01748	0.99143
7255.27	0.96231	1.01537	0.99232
7255.63	0.96274	1.01784	0.99308
7255.96	0.96324	1.02057	0.99393
7256.26	0.96437	1.0213	0.9947
7256.6	0.96506	1.01964	0.99556
7256.93	0.96556	1.02142	0.99673
7257.29	0.96792	1.02055	0.99812
7257.72	0.96919	1.01984	0.99924
7258.1	0.97011	1.01942	1.00102
7258.53	0.97204	1.02382	1.00256
7258.93	0.97346	1.02451	1.00374
7259.32	0.97509	1.0229	1.00466
7259.68	0.97699	1.02227	1.00583
7260.04	0.9789	1.02266	1.00693
7260.37	0.97947	1.02369	1.00762
7260.67	0.98111	1.02545	1.0081
7261.01	0.98293	1.02362	1.00943
7261.35	0.98351	1.02362	1.01031
7261.7	0.98547	1.02463	1.01146
7262.12	0.98669	1.02549	1.01264
7262.52	0.9877	1.02708	1.01368
7262.94	0.98881	1.02343	1.01491
7263.33	0.99075	1.02705	1.01571
7263.73	0.99111	1.02584	1.01631
7264.11	0.9921	1.02504	1.01679
7264.48	0.99398	1.02659	1.01756
7264.81	0.99496	1.02754	1.01852
7265.13	0.99622	1.02568	1.01932
7265.46	0.9976	1.0251	1.01989
7265.77	0.999	1.02482	1.02027
7266.15	1.00081	1.02647	1.02105
7266.56	1.00197	1.02968	1.02217
7266.98	1.00487	1.02967	1.02183
7267.38	1.00672	1.02913	1.02199
7267.77	1.00911	1.02436	1.0221
7268.17	1.01066	1.02522	1.02219
7268.55	1.01437	1.02978	1.02223
7268.93	1.01652	1.02658	1.02234
7269.25	1.01898	1.02652	1.02254
7269.56	1.02206	1.02732	1.02268
7269.9	1.02374	1.02685	1.02248
7270.23	1.02693	1.02582	1.02242
7270.58	1.02885	1.02703	1.02261
7270.98	1.03159	1.02608	1.02263
7271.39	1.03314	1.02733	1.02257
7271.77	1.03531	1.02777	1.02291
7272.2	1.03758	1.02601	1.02339
7272.6	1.03943	1.02529	1.02387
7272.98	1.04037	1.02584	1.02431
7273.35	1.04204	1.02787	1.02498
7273.68	1.04382	1.02701	1.02551
7273.98	1.04498	1.02607	1.0262
7274.31	1.04548	1.02624	1.0269
7274.64	1.04626	1.02548	1.0274
7275.01	1.04738	1.02711	1.02778
7275.39	1.04793	1.02399	1.0289
7275.8	1.0494	1.02526	1.0305
7276.21	1.05082	1.0232	1.03121
7276.63	1.05211	1.02522	1.03162
7277.03	1.05325	1.02283	1.03284
7277.43	1.05438	1.02362	1.03337
7277.8	1.0556	1.02304	1.03367
7278.13	1.05657	1.02214	1.03428
7278.47	1.05872	1.0222	1.03499
7278.77	1.06098	1.02217	1.03544
7279.13	1.0618	1.02218	1.03554
7279.47	1.06341	1.01983	1.03574
7279.84	1.06615	1.0206	1.03652
7280.27	1.06769	1.02195	1.03682
7280.68	1.06882	1.01953	1.037
7281.08	1.07116	1.02056	1.03682
7281.48	1.07241	1.01825	1.03718
7281.87	1.07451	1.02002	1.03751
7282.25	1.0771	1.021	1.03759
7282.59	1.07834	1.02089	1.03762
7282.92	1.08025	1.01743	1.03766
7283.24	1.08161	1.01662	1.03776
7283.56	1.08373	1.01815	1.03804
7283.89	1.0843	1.01801	1.0375
7284.29	1.08661	1.0155	1.03737
7284.7	1.08727	1.01728	1.03693
7285.1	1.08928	1.0172	1.03636
7285.52	1.08955	1.01361	1.03636
7285.93	1.09044	1.01388	1.03583
7286.31	1.09084	1.01497	1.0355
7286.68	1.09029	1.01703	1.03527
7287.05	1.09012	1.01005	1.03497
7287.38	1.09082	1.012	1.03469
7287.69	1.08981	1.01325	1.03423
7288.02	1.0881	1.01364	1.03401
7288.37	1.08625	1.0127	1.03366
7288.74	1.08468	1.01134	1.03331
7289.16	1.08251	1.01427	1.03275
7289.56	1.07996	1.00921	1.0321
7289.97	1.07695	1.00945	1.0316
7290.4	1.07371	1.00909	1.03116
7290.78	1.07113	1.01146	1.0307
7291.16	1.06795	1.01087	1.03058
7291.53	1.06407	1.01016	1.03019
7291.86	1.05981	1.0099	1.03019
7292.17	1.0566	1.00959	1.02982
7292.49	1.05206	1.0089	1.02914
7292.85	1.04887	1.00657	1.02839
7293.22	1.04461	1.00747	1.02833
7293.62	1.04075	1.00508	1.02764
7294.04	1.03725	1.00524	1.02683
7294.43	1.03372	1.00609	1.0265
7294.85	1.03042	1.00382	1.0258
7295.25	1.02606	1.00357	1.02508
7295.63	1.02308	1.00403	1.02484
7296	1.01919	1.0063	1.02476
7296.33	1.01639	1.00782	1.02404
7296.64	1.01218	1.00774	1.02351
7296.98	1.00987	1.00808	1.02281
7297.31	1.00639	1.00707	1.02211
7297.67	1.00349	1.00308	1.02153
7298.07	1.00042	1.00419	1.02063
7298.49	0.99798	1.00674	1.01964
7298.91	0.99521	1.00456	1.01813
7299.31	0.99302	1.00313	1.0176
7299.72	0.98995	1.00357	1.01692
7300.09	0.98792	1.00422	1.01612
7300.47	0.9863	1.00437	1.01514
7300.8	0.98377	1.00361	1.01453
7301.12	0.98163	1.00138	1.01383
7301.44	0.97992	1.00182	1.01304
7301.77	0.97774	1.00234	1.01238
7302.14	0.97598	1.00184	1.01112
7302.55	0.97516	1.00205	1.00971
7302.97	0.97386	1.00274	1.00815
7303.38	0.97206	1.00392	1.00714
7303.8	0.97143	0.9995	1.00641
7304.19	0.97049	0.99904	1.00537
7304.59	0.96847	0.99819	1.00427
7304.95	0.96777	0.99923	1.00333
7305.28	0.9672	0.99899	1.00259
7305.61	0.96642	1.00192	1.00184
7305.92	0.96582	1.0019	1.00104
7306.28	0.96549	1.00049	1.00069
7306.62	0.96499	1.00019	0.99938
7307.02	0.9647	1.0017	0.99834
7307.43	0.96443	1.00135	0.99687
7307.84	0.96467	1.00001	0.99577
7308.27	0.96455	1.00137	0.99462
7308.68	0.96526	1.00256	0.99373
7309.06	0.96534	1.00164	0.993
7309.43	0.96547	0.99986	0.99243
7309.78	0.96563	0.99782	0.99199
7310.11	0.96538	0.99738	0.99151
7310.43	0.96611	0.99902	0.99074
7310.76	0.96652	1.00205	0.99003
7311.1	0.96724	0.99929	0.98903
7311.49	0.9672	0.99844	0.98766
7311.92	0.96739	1.0029	0.98669
7312.34	0.96723	0.99875	0.98509
7312.73	0.9677	0.99942	0.98389
7313.16	0.96824	1.00069	0.9831
7313.54	0.96883	1.00125	0.98235
7313.91	0.96813	1.00047	0.98138
7314.28	0.9683	1.00086	0.9808
7314.58	0.96806	1.00172	0.98027
7314.9	0.96895	1.00264	0.97953
7315.24	0.96851	1.0029	0.97841
7315.6	0.96869	1.00112	0.97756
7316	0.96852	1.00058	0.97688
7316.41	0.96845	0.99791	0.97589
7316.82	0.96866	1.00175	0.97489
7317.26	0.96853	1.00232	0.97432
7317.66	0.96864	1.00203	0.97361
7318.06	0.96887	0.99993	0.97343
7318.42	0.96856	0.99789	0.97324
7318.78	0.96862	0.99813	0.97323
7319.11	0.96909	1.00017	0.97291
7319.42	0.96866	1.00292	0.97258
7319.76	0.96857	1.0032	0.97231
7320.1	0.9692	1.00244	0.97236
7320.47	0.96982	1.00158	0.97272
7320.9	0.96921	1.00132	0.97267
7321.32	0.96973	1.00392	0.97284
7321.72	0.96967	1.00301	0.97305
7322.14	0.96951	1.00092	0.97344
7322.54	0.97006	1.00325	0.97416
7322.92	0.97042	1.00516	0.97467
7323.29	0.97013	1.00384	0.97518
7323.61	0.97061	1.00075	0.97577
7323.92	0.97048	1.00265	0.9763
7324.27	0.9711	1.00273	0.97677
7324.59	0.97073	1.00226	0.9774
7324.96	0.97047	1.00385	0.97829
7325.4	0.97084	1.00121	0.9791
7325.82	0.97075	1.0019	0.98034
7326.22	0.97112	1.00335	0.98158
7326.64	0.97121	1.00211	0.98256
7327.05	0.97105	1.00348	0.98329
7327.42	0.97097	1.00373	0.98461
7327.78	0.97136	1.00422	0.98547
7328.12	0.97046	1.0011	0.98626
7328.44	0.97025	1.00101	0.98729
7328.79	0.96995	1.00199	0.98839
7329.13	0.96972	1.00162	0.9893
7329.49	0.96891	1.00004	0.99022
7329.9	0.96853	1.00541	0.99163
7330.32	0.96784	1.00341	0.99292
7330.73	0.9677	1.00128	0.99425
7331.17	0.96642	1.00025	0.99545
7331.57	0.96609	1.00213	0.99657
7331.95	0.96541	1.00131	0.99731
7332.3	0.96472	1.00136	0.99814
7332.66	0.96372	1.0018	0.9994
7332.96	0.96334	1.00234	1.00067
7333.3	0.96258	1.00308	1.00152
7333.63	0.96209	1.00246	1.00222
7333.99	0.96123	1.00122	1.00344
7334.39	0.96132	1.00427	1.00452
7334.83	0.96071	1.00312	1.00621
7335.23	0.96049	1.00285	1.00753
7335.66	0.96016	1.00145	1.00842
7336.06	0.96024	1.00339	1.00923
7336.44	0.96106	1.00331	1.01025
7336.81	0.96034	1.00192	1.01166
7337.16	0.96076	1.00263	1.01229
7337.49	0.96172	1.00221	1.01306
7337.82	0.96185	1.0018	1.01391
7338.15	0.96204	1.00184	1.01448
7338.51	0.96317	1.00357	1.01499
7338.92	0.9641	1.0048	1.01608
7339.33	0.96466	1.00398	1.01698
7339.75	0.96596	1.00135	1.01699
7340.16	0.96724	1.0015	1.01837
7340.58	0.96847	1.00226	1.01893
7340.97	0.9704	1.00077	1.01946
7341.36	0.97175	1.00188	1.01972
7341.72	0.97293	1.00256	1.02019
7342.03	0.97551	1.0025	1.02051
7342.35	0.97691	1.00137	1.02092
7342.7	0.97891	1.00104	1.02138
7343.05	0.98174	1.00163	1.02145
7343.44	0.98323	1.00101	1.0219
7343.86	0.9863	1.00024	1.02201
7344.28	0.98792	1.00047	1.02207
7344.71	0.99032	1.00493	1.02186
7345.11	0.99224	0.99897	1.02204
7345.51	0.99465	1.00414	1.02198
7345.89	0.99698	1.00053	1.02159
7346.25	0.999	1.00083	1.02149
7346.56	1.00167	1.001	1.02147
7346.9	1.00378	1.00215	1.02137
7347.23	1.00518	1.00323	1.02122
7347.58	1.00715	1.00175	1.02093
7347.97	1.00991	1.00136	1.02038
7348.37	1.01178	1.00021	1.01977
7348.8	1.0141	1.0005	1.01927
7349.23	1.01541	1.00157	1.0185
7349.63	1.01819	1.00255	1.01825
7350.03	1.02012	1.00098	1.0182
7350.42	1.02173	1.0008	1.0178
7350.77	1.02409	1.00151	1.01741
7351.1	1.02593	1.00241	1.01725
7351.44	1.02719	1.00362	1.01694
7351.76	1.02926	1.00507	1.01644
7352.1	1.0313	1.00379	1.01625
7352.5	1.03274	1.00491	1.01578
7352.92	1.03427	1.00122	1.01539
7353.34	1.03608	1.00164	1.01498
7353.76	1.03789	1.00366	1.01463
7354.19	1.03975	1.00425	1.01394
7354.59	1.04082	1.00312	1.01376
7354.97	1.0423	1.00298	1.01361
7355.32	1.04401	1.00219	1.01322
7355.66	1.04527	1.00111	1.01303
7355.99	1.04787	1.00302	1.01232
7356.32	1.04881	1.00274	1.01206
7356.66	1.05011	1.0039	1.01215
7357.04	1.05184	1.00323	1.0116
7357.45	1.0531	1.00254	1.01112
7357.88	1.05474	1.00476	1.01041
7358.28	1.05567	1.00317	1.01018
7358.72	1.05663	1.00263	1.00955
7359.12	1.05878	1.00497	1.00889
7359.5	1.05934	1.00425	1.00873
7359.89	1.06093	1.0015	1.00856
7360.21	1.06144	1.00281	1.00816
7360.54	1.06314	1.00535	1.00766
7360.87	1.06395	1.00507	1.00739
7361.22	1.06468	1.00336	1.00731
7361.57	1.06447	1.00242	1.00652
7361.98	1.06622	1.00266	1.00557
7362.43	1.06604	1.00439	1.00475
7362.83	1.06679	1.00141	1.00397
7363.25	1.06646	1.00301	1.00392
7363.66	1.06723	1.00562	1.003
7364.04	1.06779	1.00208	1.00265
7364.42	1.06725	1.00243	1.00224
7364.78	1.06745	1.00325	1.00171
7365.1	1.06791	1.00346	1.00135
7365.42	1.06751	1.00398	1.00114
7365.77	1.06703	1.00527	1.00031
7366.12	1.06641	1.00497	0.99984
7366.54	1.06543	1.00086	0.99883
7366.97	1.0648	1.00486	0.99795
7367.38	1.0641	1.00472	0.99702
7367.82	1.06408	1.00279	0.99641
7368.23	1.06313	1.00277	0.99637
7368.63	1.06122	1.0075	0.99587
7368.99	1.05962	1.00401	0.99546
7369.36	1.05829	1.00218	0.99508
7369.66	1.05694	1.00211	0.99468
7370	1.05514	1.00277	0.99421
7370.34	1.0531	1.00412	0.99364
7370.71	1.0513	1.00352	0.9935
7371.1	1.04953	1.00289	0.9922
7371.54	1.04617	1.0061	0.99166
7371.94	1.04433	1.00408	0.99136
7372.39	1.04185	1.0052	0.99124
7372.78	1.03962	1.00482	0.99081
7373.19	1.03714	1.0053	0.99063
7373.55	1.03374	1.00539	0.99049
7373.92	1.0307	1.0041	0.99022
7374.24	1.02774	1.0014	0.99032
7374.56	1.02458	1.00347	0.99029
7374.9	1.02146	1.00333	0.99001
7375.24	1.01796	1.00518	0.98971
7375.65	1.01498	1.00397	0.98939
7376.08	1.01125	1.0028	0.98958
7376.49	1.00795	1.00442	0.98902
7376.93	1.00449	1.00282	0.98911
7377.35	1.00163	1.00402	0.98883
7377.74	0.99784	1.00087	0.98882
7378.12	0.99517	1.00054	0.98871
7378.49	0.9912	1.0037	0.98894
7378.8	0.98838	1.00383	0.98878
7379.15	0.98554	1.00255	0.98858
7379.48	0.98196	1.00175	0.98852
7379.83	0.97943	1.00125	0.98859
7380.24	0.97662	1.00174	0.98833
7380.66	0.97412	1.00274	0.98823
7381.1	0.97226	1.00459	0.98805
7381.51	0.97006	1.00543	0.98806
7381.94	0.96812	1.00204	0.98785
7382.32	0.96601	1.00318	0.98786
7382.71	0.96493	1.00269	0.98741
7383.08	0.96336	1.00491	0.98753
7383.42	0.96213	1.0044	0.98738
7383.72	0.96134	1.00368	0.98719
7384.07	0.9604	1.00284	0.98712
7384.42	0.9594	1.00199	0.98714
7384.81	0.95924	1.00355	0.98708
7385.23	0.95939	1.00189	0.98697
7385.65	0.95845	1.00176	0.98671
7386.06	0.95899	1.00151	0.98659
7386.5	0.95873	1.00391	0.9864
7386.89	0.95905	1.00461	0.98639
7387.27	0.95963	1.00191	0.98657
7387.64	0.95996	1.00206	0.98661
7387.98	0.96	1.00291	0.98649
7388.32	0.96076	1.00292	0.98634
7388.65	0.96165	1.00122	0.98639
7388.99	0.96205	1.00357	0.98632
7389.36	0.96274	1.0019	0.98601
7389.79	0.96351	1.00021	0.98568
7390.23	0.96463	1.0041	0.98582
7390.64	0.96532	1.00405	0.98576
7391.06	0.96584	0.99962	0.98597
7391.48	0.96723	1.00091	0.98634
7391.88	0.96813	1.0001	0.98649
7392.23	0.96879	0.99875	0.98668
7392.58	0.96888	0.99871	0.98713
7392.91	0.97036	0.99936	0.98706
7393.25	0.97133	1.00026	0.98766
7393.6	0.97164	1.0017	0.98783
7393.97	0.97279	1.00087	0.98756
7394.38	0.97309	0.99942	0.98802
7394.81	0.9736	0.99919	0.98842
7395.24	0.97456	1.00276	0.98897
7395.68	0.97457	1.00287	0.98964
7396.06	0.97437	1.0015	0.99035
7396.47	0.97558	1.00269	0.99075
7396.85	0.97541	1.00098	0.99116
7397.18	0.97581	0.99729	0.99192
7397.51	0.97629	0.99955	0.99249
7397.85	0.97616	0.99837	0.99273
7398.19	0.97619	0.99886	0.99306
7398.56	0.97658	1.00196	0.99393
7398.98	0.97671	1.00148	0.99464
7399.41	0.97672	1.00059	0.99517
7399.82	0.97674	1.00278	0.99597
7400.27	0.97694	0.9975	0.99705
7400.66	0.97717	1.00017	0.99757
7401.05	0.97724	0.99802	0.99855
7401.43	0.97697	0.99864	0.99861
7401.8	0.9779	0.99918	0.99917
7402.13	0.97746	0.99775	0.99972
7402.45	0.97756	0.99756	1.00026
7402.8	0.97793	0.99973	1.00084
7403.16	0.97757	1.00093	1.00141
7403.57	0.97826	0.99812	1.00218
7404	0.97784	1.00066	1.00284
7404.41	0.97865	0.99969	1.00366
7404.86	0.9789	0.99987	1.00397
7405.28	0.9786	0.99811	1.00475
7405.68	0.97962	0.99728	1.00495
7406.05	0.97962	1.00036	1.00551
7406.42	0.97959	0.99882	1.00612
7406.74	0.97992	0.99842	1.00663
7407.07	0.9804	1.00004	1.00711
7407.42	0.98082	0.9971	1.00752
7407.79	0.98115	0.99933	1.00769
7408.17	0.98055	0.99889	1.00811
7408.6	0.98177	1.00171	1.00874
7409.03	0.98226	0.9972	1.00879
7409.48	0.98237	1.00135	1.00942
7409.89	0.98265	0.99995	1.00959
7410.27	0.98344	0.99811	1.01011
7410.66	0.98337	0.99703	1.01037
7411.02	0.98339	0.99823	1.01055
7411.37	0.98383	1.0005	1.01094
7411.7	0.98367	0.9993	1.01147
7412.05	0.9833	0.99947	1.01157
7412.39	0.98416	0.99999	1.01191
7412.78	0.98417	1.00033	1.01178
7413.23	0.98402	0.99922	1.0115
7413.62	0.98447	0.99986	1.01185
7414.07	0.98464	0.99805	1.0119
7414.48	0.98472	1.00051	1.01188
7414.9	0.98489	0.99838	1.01215
7415.29	0.98495	0.99586	1.01237
7415.65	0.98476	0.9979	1.01245
7415.99	0.9848	1	1.01239
7416.33	0.98441	0.998	1.01247
7416.67	0.98462	0.99611	1.0126
7417	0.9853	0.99536	1.01259
7417.4	0.98468	0.99718	1.01256
7417.84	0.98453	0.99843	1.0124
7418.27	0.98367	0.99776	1.01194
7418.69	0.98394	0.9966	1.01166
7419.12	0.98365	0.99567	1.0116
7419.52	0.98277	0.99836	1.0119
7419.91	0.98247	0.9987	1.01165
7420.3	0.98238	0.9994	1.01138
7420.64	0.98181	0.99879	1.01141
7420.97	0.98125	0.99723	1.01094
7421.31	0.98087	0.99772	1.01078
7421.66	0.98064	1.00032	1.01076
7422.02	0.97966	0.99579	1.01042
7422.45	0.97923	0.99877	1.01022
7422.88	0.97936	1.00098	1.00982
7423.31	0.97861	0.99824	1.00906
7423.74	0.97828	0.99679	1.00882
7424.14	0.97797	0.99999	1.00815
7424.56	0.97771	0.9985	1.00809
7424.92	0.97759	0.99746	1.0078
7425.27	0.97705	0.99838	1.00766
7425.6	0.97685	0.99871	1.00755
7425.93	0.97649	0.99672	1.0072
7426.29	0.97658	0.99653	1.00642
7426.66	0.97745	0.99844	1.00594
7427.09	0.97755	0.99714	1.00541
7427.51	0.97743	0.99517	1.00509
7427.93	0.97746	1.00082	1.00424
7428.37	0.9772	0.99841	1.00377
7428.8	0.97774	0.99506	1.00366
7429.17	0.9783	0.99534	1.00297
7429.55	0.97816	0.99573	1.00297
7429.9	0.97895	0.99483	1.00272
7430.24	0.97877	0.99376	1.00229
7430.57	0.98007	0.99748	1.00196
7430.93	0.97954	0.99887	1.00088
7431.29	0.98018	0.99899	1.00104
7431.71	0.9803	0.99829	1.00076
7432.17	0.98094	0.99949	0.99962
7432.6	0.98093	0.99795	0.99915
7433.03	0.9814	0.99864	0.99873
7433.43	0.98238	0.99723	0.99821
7433.84	0.98284	0.99534	0.9979
7434.21	0.98353	0.99574	0.99762
7434.58	0.98414	0.99981	0.99714
7434.91	0.98518	0.99718	0.99658
7435.25	0.98551	0.99932	0.99613
7435.58	0.986	0.99875	0.996
7435.95	0.98665	0.99673	0.99562
7436.37	0.98742	0.99715	0.9949
7436.79	0.98852	0.99789	0.99418
7437.24	0.98996	0.99745	0.99351
7437.67	0.99099	0.99714	0.99278
7438.09	0.99172	0.99418	0.99253
7438.49	0.99301	0.99631	0.99202
7438.88	0.99411	0.99579	0.99138
7439.23	0.99533	0.99594	0.99101
7439.57	0.99626	0.99625	0.9906
7439.89	0.99733	0.99629	0.99045
7440.23	0.9983	0.996	0.99005
7440.6	0.99961	0.99572	0.98978
7441	1.00058	0.99664	0.98939
7441.45	1.00195	0.99809	0.98859
7441.88	1.00305	0.9977	0.98775
7442.3	1.00418	0.99569	0.98772
7442.73	1.00562	0.99695	0.98743
7443.14	1.00656	0.99474	0.98705
7443.52	1.00798	0.99642	0.98677
7443.9	1.0087	0.99713	0.98656
7444.22	1.00968	0.99773	0.98664
7444.57	1.01112	0.99787	0.9863
7444.91	1.0119	0.99653	0.98595
7445.26	1.01251	0.99558	0.98582
7445.67	1.01409	0.99437	0.98542
7446.1	1.01472	0.99647	0.9853
7446.52	1.01511	0.99793	0.98484
7446.96	1.01612	0.9962	0.98453
7447.4	1.01706	0.99592	0.98434
7447.8	1.01743	0.99473	0.98443
7448.18	1.01791	0.99481	0.98391
7448.56	1.0184	0.99545	0.98436
7448.89	1.01841	0.99629	0.98442
7449.24	1.01945	0.99766	0.98433
7449.57	1.01978	0.99683	0.9842
7449.92	1.02065	0.99738	0.9841
7450.32	1.0201	0.99666	0.9842
7450.76	1.02093	0.99412	0.98403
7451.18	1.02082	0.99327	0.98367
7451.63	1.02071	0.99548	0.98383
7452.06	1.02167	0.99782	0.98426
7452.46	1.02157	0.99788	0.98413
7452.84	1.02158	0.99698	0.98434
7453.22	1.02183	0.99749	0.98439
7453.59	1.02182	0.99413	0.98436
7453.9	1.0221	0.99744	0.98433
7454.23	1.02167	0.99843	0.98434
7454.59	1.02263	0.99801	0.98467
7454.98	1.02226	0.99609	0.98459
7455.42	1.02196	0.99644	0.98469
7455.84	1.02242	0.99866	0.98526
7456.27	1.02269	0.99746	0.98535
7456.73	1.0224	0.99827	0.98567
7457.13	1.02287	0.99747	0.98587
7457.52	1.02204	0.99419	0.98611
7457.92	1.02245	0.99386	0.98629
7458.27	1.02243	0.9972	0.98653
7458.59	1.02184	0.995	0.98704
7458.92	1.02233	0.99399	0.98706
7459.29	1.02148	0.99502	0.98705
7459.67	1.02198	0.99459	0.98719
7460.09	1.02149	0.99658	0.98737
7460.52	1.02053	0.99655	0.98775
7460.95	1.02123	0.99432	0.9879
7461.41	1.02018	0.99582	0.98835
7461.81	1.02013	0.99865	0.98854
7462.21	1.01929	0.99659	0.98874
7462.6	1.01995	0.99381	0.98906
7462.95	1.01961	0.99462	0.98922
7463.27	1.01829	0.99644	0.98934
7463.61	1.0179	0.99841	0.98969
7463.97	1.01666	0.99758	0.99007
7464.34	1.01659	0.99313	0.99
7464.75	1.016	0.9931	0.9896
7465.2	1.01499	0.99783	0.99042
7465.64	1.01462	0.99749	0.99047
7466.05	1.01372	0.99516	0.99025
7466.5	1.0131	0.99573	0.99058
7466.87	1.01257	0.99468	0.99096
7467.26	1.01127	0.99373	0.99149
7467.64	1.01059	0.9946	0.99147
[truncated: 2,523 more rows]

## Sheet: Fig.2e
r	Fe-foil_Fe-K.dat	2.5%Fe-K.dat	Fe2O3_Fe-K.dat
0	0.02266	0.00603	0.02388
0.03068	0.02744	0.00453	0.02553
0.06136	0.03734	0.00218	0.02972
0.09204	0.04723	0.00874	0.03506
0.12272	0.05468	0.01883	0.04053
0.1534	0.05849	0.03096	0.0456
0.18408	0.05809	0.04437	0.05018
0.21476	0.05344	0.05829	0.05444
0.24544	0.04497	0.07191	0.0588
0.27612	0.03386	0.0844	0.06372
0.3068	0.02289	0.095	0.0696
0.33748	0.01957	0.10303	0.07659
0.36816	0.02837	0.108	0.08458
0.39884	0.04109	0.10966	0.09324
0.42951	0.05265	0.10821	0.10215
0.46019	0.0609	0.10449	0.11093
0.49087	0.06464	0.10032	0.11928
0.52155	0.06324	0.09884	0.12704
0.55223	0.05656	0.104	0.13422
0.58291	0.04509	0.11864	0.14107
0.61359	0.03029	0.14285	0.14815
0.64427	0.01748	0.17481	0.15658
0.67495	0.0231	0.21226	0.16815
0.70563	0.04107	0.25323	0.18524
0.73631	0.05943	0.29605	0.2104
0.76699	0.07451	0.33935	0.24552
0.79767	0.0842	0.38196	0.29123
0.82835	0.08701	0.42298	0.34681
0.85903	0.08214	0.46172	0.41042
0.88971	0.06986	0.49782	0.47934
0.92039	0.053	0.53121	0.55029
0.95107	0.04264	0.56216	0.61966
0.98175	0.05787	0.59127	0.68388
1.01243	0.09261	0.61942	0.73976
1.04311	0.13403	0.64769	0.78495
1.07379	0.17586	0.67724	0.81842
1.10447	0.21385	0.70913	0.84093
1.13515	0.24438	0.74413	0.85537
1.16583	0.26432	0.78264	0.86677
1.19651	0.27114	0.82454	0.88173
1.22718	0.2633	0.86921	0.90691
1.25786	0.24063	0.9156	0.94692
1.28854	0.20538	0.96229	1.00242
1.31922	0.16481	1.00769	1.06969
1.3499	0.13833	1.05007	1.14165
1.38058	0.15593	1.08776	1.20966
1.41126	0.21747	1.11919	1.26513
1.44194	0.29936	1.143	1.30072
1.47262	0.38586	1.15806	1.31106
1.5033	0.46782	1.16355	1.29323
1.53398	0.53904	1.15898	1.247
1.56466	0.59559	1.14417	1.17494
1.59534	0.63628	1.1193	1.08236
1.62602	0.66383	1.08487	0.97711
1.6567	0.68643	1.0417	0.8691
1.68738	0.71864	0.99084	0.76924
1.71806	0.77954	0.93363	0.68743
1.74874	0.88603	0.87155	0.62917
1.77942	1.04567	0.80623	0.59246
1.8101	1.25554	0.73935	0.56818
1.84078	1.5064	0.67258	0.54437
1.87146	1.78672	0.60755	0.51102
1.90214	2.08463	0.54569	0.46257
1.93282	2.38861	0.48821	0.39868
1.9635	2.68779	0.43601	0.32476
1.99418	2.97216	0.38959	0.25415
2.02485	3.23279	0.34903	0.21245
2.05553	3.46204	0.31402	0.2253
2.08621	3.65379	0.28395	0.28109
2.11689	3.80357	0.25812	0.35026
2.14757	3.90863	0.23594	0.41588
2.17825	3.96795	0.21713	0.47269
2.20893	3.98212	0.20182	0.52299
2.23961	3.95316	0.19054	0.57453
2.27029	3.8843	0.18401	0.6376
2.30097	3.77966	0.1827	0.72076
2.33165	3.64395	0.18651	0.82687
2.36233	3.48215	0.19459	0.95222
2.39301	3.2992	0.20555	1.08847
2.42369	3.09981	0.21784	1.22526
2.45437	2.88826	0.22997	1.3521
2.48505	2.66834	0.24072	1.45967
2.51573	2.44335	0.24914	1.54049
2.54641	2.21617	0.25458	1.58941
2.57709	1.98934	0.25666	1.60381
2.60777	1.76522	0.25526	1.58364
2.63845	1.54609	0.25046	1.53128
2.66913	1.33426	0.24255	1.45124
2.69981	1.13213	0.23195	1.34973
2.73049	0.94228	0.2192	1.23411
2.76117	0.76762	0.2049	1.11238
2.79185	0.61168	0.18966	0.99264
2.82252	0.47918	0.17406	0.88268
2.8532	0.37693	0.15855	0.78964
2.88388	0.3135	0.1435	0.71956
2.91456	0.29327	0.12909	0.67666
2.94524	0.30758	0.1154	0.66229
2.97592	0.33966	0.10244	0.67421
3.0066	0.37631	0.09031	0.707
3.03728	0.41064	0.07937	0.75344
3.06796	0.43996	0.07052	0.80585
3.09864	0.46393	0.06534	0.85691
3.12932	0.4836	0.06565	0.90004
3.16	0.50102	0.07223	0.92972
3.19068	0.51893	0.08417	0.94176
3.22136	0.54041	0.09975	0.9335
3.25204	0.56833	0.11732	0.90404
3.28272	0.60477	0.13559	0.8543
3.3134	0.65047	0.15352	0.78699
3.34408	0.70464	0.17029	0.70657
3.37476	0.76518	0.18523	0.61904
3.40544	0.82909	0.19776	0.53173
3.43612	0.89287	0.20747	0.45286
3.4668	0.95293	0.21404	0.3904
3.49748	1.00586	0.21729	0.34951
3.52816	1.0486	0.21718	0.32915
3.55884	1.07863	0.2138	0.32182
3.58952	1.09402	0.20736	0.31772
3.62019	1.0935	0.19818	0.30924
3.65087	1.0765	0.18673	0.29241
3.68155	1.04308	0.17354	0.2667
3.71223	0.99391	0.15928	0.23426
3.74291	0.93016	0.14468	0.19958
3.77359	0.85336	0.13054	0.16922
3.80427	0.76529	0.1177	0.15066
3.83495	0.66786	0.10698	0.1481
3.86563	0.5631	0.09899	0.15801
3.89631	0.45342	0.09402	0.17243
3.92699	0.34298	0.09182	0.18483
3.95767	0.24294	0.09173	0.1919
3.98835	0.18955	0.09286	0.19297
4.01903	0.23576	0.09436	0.18937
4.04971	0.35582	0.09556	0.18391
4.08039	0.5089	0.096	0.18013
4.11107	0.68067	0.09545	0.18107
4.14175	0.86582	0.09383	0.18787
4.17243	1.06088	0.09119	0.19928
4.20311	1.2624	0.08765	0.2125
4.23379	1.46636	0.08342	0.22447
4.26447	1.66811	0.07872	0.23273
4.29515	1.86245	0.07377	0.23571
4.32583	2.04386	0.06877	0.23274
4.35651	2.20674	0.06389	0.22401
4.38719	2.34567	0.05923	0.21051
4.41786	2.45573	0.05484	0.19404
4.44854	2.53272	0.05068	0.17721
4.47922	2.57344	0.04669	0.16343
4.5099	2.57585	0.04279	0.15641
4.54058	2.53923	0.03887	0.15876
4.57126	2.46422	0.03487	0.17048
4.60194	2.35284	0.03076	0.18917
4.63262	2.20841	0.02655	0.21163
4.6633	2.03546	0.02234	0.23498
4.69398	1.83949	0.01832	0.25701
4.72466	1.62677	0.01483	0.27608
4.75534	1.40409	0.01244	0.29101
4.78602	1.17848	0.01177	0.301
4.8167	0.95694	0.01289	0.30555
4.84738	0.74634	0.01512	0.30449
4.87806	0.5534	0.01775	0.29798
4.90874	0.38529	0.02031	0.28649
4.93942	0.25198	0.02255	0.27082
4.9701	0.17204	0.02433	0.2521
5.00078	0.16256	0.02559	0.23171
5.03146	0.19343	0.02628	0.21122
5.06214	0.22608	0.02642	0.19224
5.09282	0.24786	0.02604	0.17613
5.1235	0.259	0.02517	0.16367
5.15418	0.26507	0.02388	0.15473
5.18486	0.27412	0.02224	0.14829
5.21553	0.29373	0.02033	0.14273
5.24621	0.32755	0.01823	0.13639
5.27689	0.37414	0.01603	0.12793
5.30757	0.4289	0.01383	0.11653
5.33825	0.4865	0.01173	0.1019
5.36893	0.54213	0.00984	0.08431
5.39961	0.59195	0.00828	0.06455
5.43029	0.63302	0.00718	0.04432
5.46097	0.66323	0.0066	0.02813
5.49165	0.68124	0.0065	0.02765
5.52233	0.6864	0.00671	0.04244
5.55301	0.67864	0.00703	0.06036
5.58369	0.65846	0.00731	0.0769
5.61437	0.62686	0.00745	0.09056
5.64505	0.58531	0.00741	0.10065
5.67573	0.53568	0.00718	0.10693
5.70641	0.4803	0.00676	0.10946
5.73709	0.42192	0.00622	0.10858
5.76777	0.36382	0.00566	0.1048
5.79845	0.30998	0.00524	0.09881
5.82913	0.2652	0.00518	0.09137
5.85981	0.2346	0.00563	0.08332
5.89049	0.22172	0.00657	0.07544
5.92117	0.22564	0.00786	0.06844
5.95185	0.24109	0.00935	0.06285
5.98253	0.26185	0.01089	0.05899
6.0132	0.28327	0.01239	0.05691
6.04388	0.30261	0.01376	0.05648
6.07456	0.31857	0.01494	0.05752
6.10524	0.33076	0.01587	0.05988
6.13592	0.33932	0.01649	0.06348
6.1666	0.34464	0.01676	0.06827
6.19728	0.34718	0.01667	0.07415
6.22796	0.34732	0.01619	0.08092
6.25864	0.34528	0.01531	0.08828
6.28932	0.3412	0.01405	0.0958
6.32	0.33509	0.01242	0.10295
6.35068	0.32697	0.01045	0.10918
6.38136	0.31694	0.0082	0.11392
6.41204	0.30525	0.0057	0.11664
6.44272	0.29238	0.00305	0.11697
6.4734	0.27905	0.000851502	0.11466
6.50408	0.26617	0.0029	0.10978
6.53476	0.25484	0.00569	0.10276
6.56544	0.24611	0.00844	0.09454
6.59612	0.24087	0.01103	0.08673
6.6268	0.23956	0.0134	0.08164
6.65748	0.24209	0.01548	0.08156
6.68816	0.24784	0.01723	0.08745
6.71884	0.25581	0.01859	0.09816
6.74952	0.26488	0.01954	0.11143
6.7802	0.27392	0.02006	0.12495
6.81087	0.28196	0.02014	0.13692
6.84155	0.2882	0.01979	0.14598
6.87223	0.29204	0.01903	0.15126
6.90291	0.2931	0.01789	0.15221
6.93359	0.29124	0.01641	0.14869
6.96427	0.28651	0.01465	0.14085
6.99495	0.27917	0.01268	0.12918
7.02563	0.26967	0.01056	0.11442
7.05631	0.2586	0.00839	0.09758
7.08699	0.24658	0.0063	0.07989
7.11767	0.2342	0.00447	0.06292
7.14835	0.22188	0.00332	0.04875
7.17903	0.20978	0.00333	0.03997
7.20971	0.19776	0.00423	0.03824
7.24039	0.18541	0.00533	0.04169
7.27107	0.17221	0.0063	0.04674
7.30175	0.15765	0.007	0.05104
7.33243	0.14157	0.00738	0.05363
7.36311	0.12436	0.0074	0.05441
7.39379	0.10736	0.00708	0.05373
7.42447	0.09342	0.00641	0.05225
7.45515	0.0869	0.00544	0.05066
7.48583	0.0913	0.00422	0.04955
7.51651	0.10562	0.00287	0.04913
7.54719	0.1255	0.00177	0.04923
7.57787	0.14668	0.00203	0.04935
7.60854	0.16604	0.00348	0.04894
7.63922	0.18137	0.0052	0.04756
7.6699	0.19111	0.00692	0.04501
7.70058	0.19423	0.0085	0.04137
7.73126	0.1902	0.00989	0.03709
7.76194	0.17908	0.01102	0.03303
7.79262	0.16162	0.01184	0.0305
7.8233	0.13958	0.01232	0.03074
7.85398	0.11661	0.01243	0.03396
7.88466	0.09976	0.01216	0.0392
7.91534	0.0993	0.01153	0.04518
7.94602	0.11935	0.01056	0.0509
7.9767	0.15326	0.00932	0.05569
8.00738	0.19334	0.00789	0.05917
8.03806	0.23483	0.00647	0.06113
8.06874	0.27489	0.00538	0.06158
8.09942	0.31169	0.00515	0.06065
8.1301	0.34399	0.00601	0.05863
8.16078	0.37101	0.00761	0.05592
8.19146	0.39234	0.00952	0.05298
8.22214	0.40783	0.01148	0.0503
8.25282	0.41758	0.01332	0.0483
8.2835	0.42187	0.01495	0.04716
8.31418	0.42107	0.01628	0.04681
8.34486	0.41559	0.01727	0.04694
8.37554	0.40587	0.01788	0.04712
8.40621	0.3923	0.01809	0.04695
8.43689	0.37523	0.01791	0.04616
8.46757	0.35497	0.01736	0.04463
8.49825	0.33184	0.01648	0.04251
8.52893	0.30615	0.01533	0.04014
8.55961	0.2783	0.01399	0.03811
8.59029	0.24878	0.01259	0.03712
8.62097	0.21819	0.01128	0.0377
8.65165	0.1873	0.01024	0.03995
8.68233	0.15703	0.00967	0.04343
8.71301	0.12853	0.00967	0.04741
8.74369	0.10324	0.0102	0.05119
8.77437	0.08301	0.01107	0.05415
8.80505	0.06993	0.01209	0.05587
8.83573	0.06519	0.01307	0.05607
8.86641	0.06739	0.01389	0.05462
8.89709	0.07347	0.01444	0.05154
8.92777	0.08097	0.01468	0.04697
8.95845	0.08887	0.01457	0.04115
8.98913	0.09717	0.01408	0.03439
9.01981	0.10643	0.01322	0.02709
9.05049	0.11724	0.01201	0.01965
9.08117	0.12998	0.01048	0.01251
9.11185	0.14457	0.00866	0.00626
9.14253	0.16056	0.00661	0.00326
9.17321	0.1772	0.00437	0.00615
9.20388	0.19362	0.00201	0.00936
9.23456	0.20894	0.000469027	0.01153
9.26524	0.22235	0.00285	0.01258
9.29592	0.23317	0.00521	0.01261
9.3266	0.24087	0.00744	0.01185
9.35728	0.2451	0.0095	0.01061
9.38796	0.24568	0.01133	0.00929
9.41864	0.24263	0.01288	0.00843
9.44932	0.23609	0.01413	0.0085
9.48	0.22636	0.01504	0.00962
9.51068	0.21385	0.01559	0.01154
9.54136	0.19906	0.01577	0.01397
9.57204	0.18254	0.01558	0.01672
9.60272	0.16488	0.01503	0.01968
9.6334	0.14664	0.01413	0.02275
9.66408	0.12838	0.01289	0.0258
9.69476	0.11056	0.01136	0.02868
9.72544	0.09358	0.00954	0.03117
9.75612	0.07771	0.0075	0.03311
9.7868	0.06309	0.00526	0.0343
9.81748	0.04973	0.00287	0.03462
9.84816	0.03751	0.000381557	0.03401
9.87884	0.02628	0.00217	0.03247
9.90952	0.01608	0.00473	0.03013
9.9402	0.00868	0.00726	0.02721
9.97088	0.01142	0.00971	0.02413

## Sheet: Fig.2f
R	2.5%Fe_KJ	Fitting
0	0.44335	0.51124
0.03068	0.43178	0.49752
0.06136	0.39757	0.45694
0.09204	0.34212	0.39125
0.12272	0.26786	0.30328
0.1534	0.1785	0.19693
0.18408	0.08211	0.0774
0.21476	0.06073	0.05409
0.24544	0.16258	0.18377
0.27612	0.27223	0.3105
0.3068	0.37543	0.42698
0.33748	0.46559	0.52691
0.36816	0.53706	0.60443
0.39884	0.58474	0.65437
0.42951	0.60421	0.67248
0.46019	0.5919	0.6556
0.49087	0.54533	0.60193
0.52155	0.46327	0.51112
0.55223	0.34613	0.38453
0.58291	0.19753	0.22617
0.61359	0.064	0.06381
0.64427	0.22087	0.19695
0.67495	0.45166	0.42606
0.70563	0.70207	0.6692
0.73631	0.96263	0.91612
0.76699	1.22543	1.15856
0.79767	1.48292	1.38901
0.82835	1.72817	1.60107
0.85903	1.95537	1.78999
0.88971	2.16037	1.95336
0.92039	2.34132	2.09175
0.95107	2.49923	2.20936
0.98175	2.6384	2.31443
1.01243	2.76655	2.41909
1.04311	2.89449	2.53825
1.07379	3.0349	2.68736
1.10447	3.20044	2.87919
1.13515	3.40119	3.12091
1.16583	3.64249	3.41261
1.19651	3.92374	3.74771
1.22718	4.23853	4.11465
1.25786	4.5759	4.49894
1.28854	4.92193	4.88478
1.31922	5.26129	5.25635
1.3499	5.57856	5.59857
1.38058	5.85916	5.89776
1.41126	6.09009	6.14199
1.44194	6.26045	6.32141
1.47262	6.36182	6.42853
1.5033	6.38848	6.45829
1.53398	6.3376	6.40821
1.56466	6.2092	6.27835
1.59534	6.00612	6.07128
1.62602	5.7338	5.79186
1.6567	5.40003	5.44708
1.68738	5.01455	5.04579
1.71806	4.58864	4.5983
1.74874	4.13465	4.11611
1.77942	3.66545	3.61145
1.8101	3.19396	3.09699
1.84078	2.7326	2.58544
1.87146	2.29283	2.08941
1.90214	1.88471	1.62141
1.93282	1.51647	1.19467
1.9635	1.19421	0.82602
1.99418	0.92149	0.54555
2.02485	0.69906	0.41311
2.05553	0.52462	0.45171
2.08621	0.39335	0.56053
2.11689	0.30016	0.66096
2.14757	0.24471	0.72768
2.17825	0.23403	0.7553
2.20893	0.2704	0.74562
2.23961	0.34118	0.70364
2.27029	0.4307	0.63628
2.30097	0.52746	0.55184
2.33165	0.62318	0.46003
2.36233	0.71146	0.37265
2.39301	0.78731	0.30449
2.42369	0.847	0.27096
2.45437	0.88809	0.276
2.48505	0.90937	0.30492
2.51573	0.91081	0.33877
2.54641	0.89344	0.36516
2.57709	0.85919	0.37794
2.60777	0.81069	0.37475
2.63845	0.75105	0.35552
2.66913	0.68366	0.32169
2.69981	0.61195	0.27571
2.73049	0.53921	0.22071
2.76117	0.46842	0.16025
2.79185	0.40215	0.09834
2.82252	0.34246	0.04129
2.8532	0.29089	0.03365
2.88388	0.24849	0.07747
2.91456	0.21594	0.11684
2.94524	0.1937	0.14618
2.97592	0.18214	0.16415
3.0066	0.1816	0.17051
3.03728	0.19227	0.16576
3.06796	0.21399	0.15103
3.09864	0.2463	0.12796
3.12932	0.28847	0.09861
3.16	0.33954	0.06549
3.19068	0.39835	0.03237
3.22136	0.46346	0.01916
3.25204	0.5331	0.04457
3.28272	0.60517	0.07177
3.3134	0.67732	0.09402
3.34408	0.74694	0.10968
3.37476	0.81136	0.11799
3.40544	0.86788	0.11881
3.43612	0.91397	0.11246
3.4668	0.94737	0.09966
3.49748	0.96621	0.08152
3.52816	0.96916	0.05941
3.55884	0.95547	0.03486
3.58952	0.92506	0.00981
3.62019	0.87853	0.01593
3.65087	0.81715	0.03836
3.68155	0.74288	0.05754
3.71223	0.65831	0.07237
3.74291	0.56661	0.08214
3.77359	0.47169	0.0865
3.80427	0.37837	0.08544
3.83495	0.29327	0.0793
3.86563	0.2265	0.06866
3.89631	0.19219	0.0544
3.92699	0.19736	0.03754
3.95767	0.22862	0.01929
3.98835	0.26741	0.00302
4.01903	0.30283	0.01771
4.04971	0.32997	0.03356
4.08039	0.34697	0.04676
4.11107	0.35354	0.05656
4.14175	0.35035	0.06254
4.17243	0.33868	0.06449
4.20311	0.32018	0.06249
4.23379	0.29675	0.05684
4.26447	0.27034	0.04806
4.29515	0.24285	0.03683
4.32583	0.21599	0.02401
4.35651	0.19117	0.01075
4.38719	0.16941	0.00589
4.41786	0.15123	0.01735
4.44854	0.13673	0.02838
4.47922	0.12562	0.03734
4.5099	0.11746	0.04368
4.54058	0.11177	0.04712
4.57126	0.10814	0.04759
4.60194	0.10617	0.04519
4.63262	0.10537	0.0402
4.6633	0.1051	0.03306
4.69398	0.10463	0.02433
4.72466	0.10316	0.01469
4.75534	0.10002	0.0054
4.78602	0.09473	0.0068
4.8167	0.08712	0.01524
4.84738	0.07742	0.02272
4.87806	0.06648	0.02847
4.90874	0.05616	0.03215
4.93942	0.04976	0.0336
4.9701	0.05103	0.03281
5.00078	0.06034	0.02992
5.03146	0.07444	0.02516
5.06214	0.09009	0.01891
5.09282	0.1051	0.01163
5.1235	0.11808	0.00415
5.15418	0.12808	0.00532
5.18486	0.13449	0.01274
5.21553	0.13698	0.01964
5.24621	0.13548	0.02542
5.27689	0.13015	0.02977
5.30757	0.1214	0.03249
5.33825	0.10987	0.03349
5.36893	0.09643	0.03277
5.39961	0.08221	0.03045
5.43029	0.06869	0.02673
5.46097	0.05774	0.02188
5.49165	0.05133	0.01627
5.52233	0.05034	0.01034
5.55301	0.0534	0.00515
5.58369	0.05797	0.00512
5.61437	0.06193	0.00964
5.64505	0.06395	0.0142
5.67573	0.06335	0.01794
5.70641	0.05992	0.02062
5.73709	0.05377	0.02212
5.76777	0.04538	0.02242
5.79845	0.03576	0.02159
5.82913	0.02714	0.01974
5.85981	0.02431	0.01703
5.89049	0.03065	0.01368
5.92117	0.04247	0.00989
5.95185	0.05592	0.00595
5.98253	0.06914	0.00234
6.0132	0.08119	0.00262
6.04388	0.09145	0.0057
6.07456	0.09952	0.00848
6.10524	0.10515	0.01065
6.13592	0.10825	0.01212
6.1666	0.10879	0.01285
6.19728	0.10691	0.01286
6.22796	0.10277	0.0122
6.25864	0.09665	0.01094
6.28932	0.08888	0.0092
6.32	0.07986	0.00711
6.35068	0.07007	0.00483
6.38136	0.0602	0.00263
6.41204	0.05122	0.00167
6.44272	0.04464	0.00314
6.4734	0.04235	0.00502
6.50408	0.04541	0.00668
6.53476	0.05299	0.00796
6.56544	0.06331	0.00882
6.59612	0.07489	0.00923
6.6268	0.08671	0.00918
6.65748	0.09804	0.00872
6.68816	0.10832	0.00789
6.71884	0.11707	0.00676
6.74952	0.12391	0.00542
6.7802	0.12849	0.00398
6.81087	0.13056	0.00261
6.84155	0.12996	0.00169
6.87223	0.1266	0.00185
6.90291	0.12051	0.00265
6.93359	0.11183	0.00345
6.96427	0.10079	0.00402
6.99495	0.08772	0.00429
7.02563	0.07303	0.00425
7.05631	0.05722	0.00392
7.08699	0.04084	0.00335
7.11767	0.02449	0.00264
7.14835	0.00926	0.002
7.17903	0.00832	0.00182
7.20971	0.02093	0.00232
7.24039	0.03229	0.00316
7.27107	0.0415	0.00401
7.30175	0.04824	0.00475
7.33243	0.05241	0.00528
7.36311	0.054	0.00557
7.39379	0.05319	0.00562
7.42447	0.05031	0.00543
7.45515	0.04594	0.00505
7.48583	0.04097	0.00456
7.51651	0.03675	0.00406
7.54719	0.03502	0.0037
7.57787	0.03703	0.00359
7.60854	0.04251	0.00376
7.63922	0.0501	0.00409
7.6699	0.05839	0.00446
7.70058	0.06634	0.00476
7.73126	0.07322	0.00492
7.76194	0.07851	0.00492
7.79262	0.08185	0.00479
7.8233	0.08297	0.0046
7.85398	0.08173	0.00446
7.88466	0.07807	0.00449
7.91534	0.07202	0.00476
7.94602	0.06367	0.00526
7.9767	0.0532	0.00589
8.00738	0.04085	0.00654
8.03806	0.02695	0.00709
8.06874	0.01198	0.00747
8.09942	0.00582	0.00762
8.1301	0.0216	0.00749
8.16078	0.03819	0.00707
8.19146	0.05451	0.00638
8.22214	0.07007	0.00542
8.25282	0.08448	0.00425
8.2835	0.09737	0.00292
8.31418	0.1084	0.00148
8.34486	0.11732	0.00020623
8.37554	0.12396	0.00146
8.40621	0.1282	0.00279
8.43689	0.13007	0.00396
8.46757	0.12967	0.00491
8.49825	0.12724	0.00562
8.52893	0.12318	0.00604
8.55961	0.11799	0.00618
8.59029	0.11233	0.00603
8.62097	0.10695	0.00561
8.65165	0.10264	0.00495
8.68233	0.10004	0.00409
8.71301	0.09952	0.00309
8.74369	0.10098	0.002
8.77437	0.10393	0.000921543
8.80505	0.10761	0.000607006
8.83573	0.11121	0.00152
8.86641	0.11396	0.00247
8.89709	0.11527	0.00328
8.92777	0.11466	0.00393
8.95845	0.11187	0.00438
8.98913	0.10676	0.00462
9.01981	0.09937	0.00466
9.05049	0.08989	0.0045
9.08117	0.0787	0.00415
9.11185	0.06639	0.00365
9.14253	0.05394	0.00302
9.17321	0.04306	0.0023
9.20388	0.03671	0.00155
9.23456	0.03782	0.000920788
9.26524	0.04558	0.000835401
9.29592	0.05657	0.00136
9.3266	0.06826	0.00199
9.35728	0.0793	0.00256
9.38796	0.08891	0.00302
9.41864	0.09666	0.00334
9.44932	0.10228	0.0035
9.48	0.10567	0.00351
9.51068	0.1068	0.00336
9.54136	0.10578	0.00306
9.57204	0.10276	0.00264
9.60272	0.09799	0.00211
9.6334	0.09175	0.00152
9.66408	0.08439	0.000950439
9.69476	0.07631	0.000640989
9.72544	0.06799	0.000939621
9.75612	0.06003	0.00148
9.7868	0.05324	0.002
9.81748	0.04867	0.00245
9.84816	0.04739	0.00279
9.87884	0.04998	0.00301
9.90952	0.05611	0.00309
9.9402	0.06491	0.00304
9.97088	0.07549	0.00287

## Sheet: Fig.3b
Potential (V)	Overpotential (V)
0.49	0.12
0.65	0.614
0.72	0.994
0.95	0.43
1.12	0.83
1.25	1.247
1.36	1.253
1.37	0.995
1.38	1.08
1.55	0.33

## Sheet: Fig.3c
Potential (V vs. RHE)	J (A cm-2)	Potential (V vs. RHE)	J (A cm-2)	Potential (V vs. RHE)	J (A cm-2)	Potential (V vs. RHE)	J (A cm-2)	Potential (V vs. RHE)	J (A cm-2)	Potential (V vs. RHE)	J (A cm-2)
0.3337	-0.50833	0.3337	0.43279	0.3337	-0.21731	0.3337	-0.94395	0.3337	-4.24598	0.3337	0.05086
0.3347	-0.50843	0.3347	0.456	0.3347	-0.21705	0.3347	-0.92766	0.3347	-4.07031	0.3347	0.06718
0.3357	-0.50826	0.3357	0.47985	0.3357	-0.21654	0.3357	-0.91159	0.3357	-3.89707	0.3357	0.06758
0.3367	-0.5078	0.3367	0.50433	0.3367	-0.2158	0.3367	-0.89574	0.3367	-3.72625	0.3367	0.07123
0.3377	-0.50707	0.3377	0.52945	0.3377	-0.21481	0.3377	-0.8801	0.3377	-3.55786	0.3377	0.07325
0.3387	-0.50607	0.3387	0.5552	0.3387	-0.21357	0.3387	-0.86468	0.3387	-3.39189	0.3387	0.07877
0.3397	-0.50478	0.3397	0.58159	0.3397	-0.21209	0.3397	-0.84948	0.3397	-3.22835	0.3397	0.07622
0.3407	-0.50322	0.3407	0.60862	0.3407	-0.21036	0.3407	-0.8345	0.3407	-3.06723	0.3407	0.08054
0.3417	-0.50138	0.3417	0.63629	0.3417	-0.20839	0.3417	-0.81973	0.3417	-2.90854	0.3417	0.07797
0.3427	-0.49927	0.3427	0.66459	0.3427	-0.20618	0.3427	-0.80518	0.3427	-2.75228	0.3427	0.08187
0.3437	-0.49688	0.3437	0.69352	0.3437	-0.20372	0.3437	-0.79085	0.3437	-2.59844	0.3437	0.07877
0.3447	-0.49421	0.3447	0.7231	0.3447	-0.20102	0.3447	-0.77673	0.3447	-2.44702	0.3447	0.08364
0.3457	-0.49126	0.3457	0.75331	0.3457	-0.19807	0.3457	-0.76284	0.3457	-2.29803	0.3457	0.09578
0.3467	-0.48804	0.3467	0.78416	0.3467	-0.19488	0.3467	-0.74916	0.3467	-2.15147	0.3467	0.09794
0.3477	-0.48454	0.3477	0.81564	0.3477	-0.19144	0.3477	-0.7357	0.3477	-2.00733	0.3477	0.09456
0.3487	-0.48076	0.3487	0.84776	0.3487	-0.18776	0.3487	-0.72245	0.3487	-1.86561	0.3487	0.09658
0.3497	-0.4767	0.3497	0.88052	0.3497	-0.18384	0.3497	-0.70943	0.3497	-1.72633	0.3497	0.09833
0.3507	-0.47237	0.3507	0.91391	0.3507	-0.17967	0.3507	-0.69662	0.3507	-1.58946	0.3507	0.10373
0.3517	-0.46777	0.3517	0.94794	0.3517	-0.17526	0.3517	-0.68403	0.3517	-1.45503	0.3517	0.10035
0.3527	-0.46288	0.3527	0.9826	0.3527	-0.1706	0.3527	-0.67165	0.3527	-1.32301	0.3527	0.10522
0.3537	-0.45772	0.3537	1.01791	0.3537	-0.1657	0.3537	-0.65949	0.3537	-1.19343	0.3537	0.09281
0.3547	-0.45228	0.3547	1.05385	0.3547	-0.16055	0.3547	-0.64756	0.3547	-1.06626	0.3547	0.10185
0.3557	-0.44656	0.3557	1.09042	0.3557	-0.15516	0.3557	-0.63583	0.3557	-0.94153	0.3557	0.10509
0.3567	-0.44057	0.3567	1.12763	0.3567	-0.14952	0.3567	-0.62433	0.3567	-0.81922	0.3567	0.10306
0.3577	-0.4343	0.3577	1.16548	0.3577	-0.14364	0.3577	-0.61304	0.3577	-0.69933	0.3577	0.11143
0.3587	-0.42775	0.3587	1.20397	0.3587	-0.13752	0.3587	-0.60197	0.3587	-0.58187	0.3587	0.11506
0.3597	-0.42664	0.3597	1.23628	0.3597	-0.13742	0.3597	-0.59691	0.3597	-0.47813	0.3597	0.11345
0.3607	-0.42389	0.3607	1.2716	0.3607	-0.13548	0.3607	-0.59047	0.3607	-0.37441	0.3607	0.1121
0.3617	-0.41963	0.3617	1.3096	0.3617	-0.13167	0.3617	-0.5828	0.3617	-0.271	0.3617	0.12573
0.3627	-0.4142	0.3627	1.34977	0.3627	-0.12647	0.3627	-0.57431	0.3627	-0.16866	0.3627	0.12775
0.3637	-0.40811	0.3637	1.39073	0.3637	-0.12097	0.3637	-0.56596	0.3637	-0.06884	0.3637	0.1326
0.3647	-0.40127	0.3647	1.43248	0.3647	-0.11501	0.3647	-0.55756	0.3647	0.0286	0.3647	0.14448
0.3657	-0.39385	0.3657	1.47517	0.3657	-0.10859	0.3657	-0.54921	0.3657	0.12399	0.3657	0.13733
0.3667	-0.38572	0.3667	1.51874	0.3667	-0.10168	0.3667	-0.54099	0.3667	0.21764	0.3667	0.15689
0.3677	-0.37746	0.3677	1.56319	0.3677	-0.09456	0.3677	-0.53264	0.3677	0.30935	0.3677	0.15163
0.3687	-0.36881	0.3687	1.60849	0.3687	-0.08696	0.3687	-0.52425	0.3687	0.39924	0.3687	0.15351
0.3697	-0.35943	0.3697	1.6547	0.3697	-0.07876	0.3697	-0.5157	0.3697	0.48733	0.3697	0.15177
0.3707	-0.34951	0.3707	1.70179	0.3707	-0.06998	0.3707	-0.50691	0.3707	0.57376	0.3707	0.16106
0.3717	-0.339	0.3717	1.74985	0.3717	-0.06038	0.3717	-0.49796	0.3717	0.65884	0.3717	0.17297
0.3727	-0.32757	0.3727	1.79886	0.3727	-0.04989	0.3727	-0.4887	0.3727	0.74271	0.3727	0.17331
0.3737	-0.3156	0.3737	1.84878	0.3737	-0.03871	0.3737	-0.47909	0.3737	0.82522	0.3737	0.18326
0.3747	-0.30291	0.3747	1.89967	0.3747	-0.02661	0.3747	-0.46928	0.3747	0.90684	0.3747	0.17983
0.3757	-0.28925	0.3757	1.95153	0.3757	-0.01384	0.3757	-0.45911	0.3757	0.98798	0.3757	0.19063
0.3767	-0.27469	0.3767	2.00431	0.3767	-0.000215778	0.3767	-0.44863	0.3767	1.06897	0.3767	0.1956
0.3777	-0.2591	0.3777	2.05817	0.3777	0.0144	0.3777	-0.43786	0.3777	1.15041	0.3777	0.19063
0.3787	-0.24257	0.3787	2.11296	0.3787	0.03011	0.3787	-0.42649	0.3787	1.23292	0.3787	0.19269
0.3797	-0.22516	0.3797	2.16853	0.3797	0.04709	0.3797	-0.41483	0.3797	1.31662	0.3797	0.19783
0.3807	-0.20661	0.3807	2.22497	0.3807	0.06549	0.3807	-0.40284	0.3807	1.40189	0.3807	0.21
0.3817	-0.18697	0.3817	2.28234	0.3817	0.0851	0.3817	-0.39044	0.3817	1.48889	0.3817	0.2244
0.3827	-0.1659	0.3827	2.3407	0.3827	0.10613	0.3827	-0.37755	0.3827	1.57756	0.3827	0.22251
0.3837	-0.14309	0.3837	2.40025	0.3837	0.12894	0.3837	-0.364	0.3837	1.66817	0.3837	0.23383
0.3847	-0.11847	0.3847	2.46078	0.3847	0.15356	0.3847	-0.34944	0.3847	1.7609	0.3847	0.22834
0.3857	-0.09173	0.3857	2.52222	0.3857	0.18024	0.3857	-0.33415	0.3857	1.8558	0.3857	0.23794
0.3867	-0.06286	0.3867	2.58476	0.3867	0.209	0.3867	-0.31795	0.3867	1.95343	0.3867	0.2616
0.3877	-0.03213	0.3877	2.64847	0.3877	0.23969	0.3877	-0.30088	0.3877	2.05397	0.3877	0.28269
0.3887	0.000833077	0.3887	2.71356	0.3887	0.27248	0.3887	-0.28292	0.3887	2.15747	0.3887	0.28131
0.3897	0.03567	0.3897	2.78009	0.3897	0.30761	0.3897	-0.26393	0.3897	2.2642	0.3897	0.2832
0.3907	0.07241	0.3907	2.84785	0.3907	0.3451	0.3907	-0.24383	0.3907	2.3739	0.3907	0.30103
0.3917	0.11142	0.3917	2.91692	0.3917	0.38505	0.3917	-0.22252	0.3917	2.48663	0.3917	0.31543
0.3927	0.15268	0.3927	2.98748	0.3927	0.42756	0.3927	-0.19969	0.3927	2.60263	0.3927	0.31714
0.3937	0.19642	0.3937	3.05963	0.3937	0.47288	0.3937	-0.17563	0.3937	2.72195	0.3937	0.32366
0.3947	0.24327	0.3947	3.13363	0.3947	0.52127	0.3947	-0.15026	0.3947	2.84494	0.3947	0.32177
0.3957	0.29282	0.3957	3.20951	0.3957	0.57279	0.3957	-0.12362	0.3957	2.97205	0.3957	0.33086
0.3967	0.34521	0.3967	3.2871	0.3967	0.62779	0.3967	-0.09545	0.3967	3.10334	0.3967	0.35486
0.3977	0.40108	0.3977	3.36641	0.3977	0.68677	0.3977	-0.06536	0.3977	3.23887	0.3977	0.37063
0.3987	0.46034	0.3987	3.44768	0.3987	0.75003	0.3987	-0.03287	0.3987	3.37868	0.3987	0.38143
0.3997	0.52322	0.3997	3.53107	0.3997	0.81784	0.3997	0.00183	0.3997	3.52287	0.3997	0.3852
0.4007	0.58993	0.4007	3.61707	0.4007	0.8902	0.4007	0.03877	0.4007	3.67149	0.4007	0.39857
0.4017	0.66015	0.4017	3.70568	0.4017	0.96695	0.4017	0.07774	0.4017	3.82435	0.4017	0.42154
0.4027	0.73424	0.4027	3.79661	0.4027	1.04829	0.4027	0.11901	0.4027	3.98149	0.4027	0.444
0.4037	0.81263	0.4037	3.8895	0.4037	1.13436	0.4037	0.16273	0.4037	4.14301	0.4037	0.4584
0.4047	0.89518	0.4047	3.9845	0.4047	1.22505	0.4047	0.20908	0.4047	4.30895	0.4047	0.46526
0.4057	0.98218	0.4057	4.08186	0.4057	1.32031	0.4057	0.25808	0.4057	4.47924	0.4057	0.49149
0.4067	1.07351	0.4067	4.18182	0.4067	1.42006	0.4067	0.30967	0.4067	4.65349	0.4067	0.50606
0.4077	1.16962	0.4077	4.28441	0.4077	1.52471	0.4077	0.364	0.4077	4.8313	0.4077	0.51806
0.4087	1.27068	0.4087	4.38951	0.4087	1.63476	0.4087	0.42124	0.4087	5.01262	0.4087	0.5364
0.4097	1.37639	0.4097	4.49733	0.4097	1.7502	0.4097	0.48143	0.4097	5.19756	0.4097	0.55749
0.4107	1.48675	0.4107	4.60801	0.4107	1.87136	0.4107	0.54466	0.4107	5.38596	0.4107	0.56829
0.4117	1.60158	0.4117	4.72181	0.4117	1.99838	0.4117	0.61105	0.4117	5.57782	0.4117	0.59349
0.4127	1.72091	0.4127	4.83857	0.4127	2.13147	0.4127	0.68063	0.4127	5.77288	0.4127	0.60686
0.4137	1.84532	0.4137	4.9583	0.4137	2.27113	0.4137	0.75384	0.4137	5.97117	0.4137	0.63926
0.4147	1.97487	0.4147	5.08096	0.4147	2.41741	0.4147	0.83079	0.4147	6.1725	0.4147	0.65966
0.4157	2.1094	0.4157	5.20694	0.4157	2.57032	0.4157	0.91147	0.4157	6.377	0.4157	0.6828
0.4167	2.24901	0.4167	5.33627	0.4167	2.72987	0.4167	0.99579	0.4167	6.58451	0.4167	0.7128
0.4177	2.3936	0.4177	5.46896	0.4177	2.89586	0.4177	1.08382	0.4177	6.79529	0.4177	0.73114
0.4187	2.54341	0.4187	5.60492	0.4187	3.06861	0.4187	1.17546	0.4187	7.00953	0.4187	0.76389
0.4197	2.69869	0.4197	5.74414	0.4197	3.2482	0.4197	1.27104	0.4197	7.22721	0.4197	0.79509
0.4207	2.85954	0.4207	5.88685	0.4207	3.43467	0.4207	1.37072	0.4207	7.44827	0.4207	0.81806
0.4217	3.02642	0.4217	6.03341	0.4217	3.62814	0.4217	1.4745	0.4217	7.67263	0.4217	0.84429
0.4227	3.19961	0.4227	6.18394	0.4227	3.82856	0.4227	1.58236	0.4227	7.89992	0.4227	0.87583
0.4237	3.37925	0.4237	6.33826	0.4237	4.03587	0.4237	1.69412	0.4237	8.13	0.4237	0.906
0.4247	3.56515	0.4247	6.49627	0.4247	4.25046	0.4247	1.80948	0.4247	8.36295	0.4247	0.94491
0.4257	3.75709	0.4257	6.65759	0.4257	4.4722	0.4257	1.92854	0.4257	8.59937	0.4257	0.98297
0.4267	3.95498	0.4267	6.82283	0.4267	4.70102	0.4267	2.05146	0.4267	8.83919	0.4267	1.01246
0.4277	4.15894	0.4277	6.99197	0.4277	4.93688	0.4277	2.17825	0.4277	9.08305	0.4277	1.04863
0.4287	4.36899	0.4287	7.16484	0.4287	5.18008	0.4287	2.30921	0.4287	9.33073	0.4287	1.07897
0.4297	4.58571	0.4297	7.34188	0.4297	5.43066	0.4297	2.44454	0.4297	9.58148	0.4297	1.11634
0.4307	4.80899	0.4307	7.52311	0.4307	5.68913	0.4307	2.58483	0.4307	9.83573	0.4307	1.16246
0.4317	5.03931	0.4317	7.70888	0.4317	5.95488	0.4317	2.73077	0.4317	10.0936	0.4317	1.21011
0.4327	5.27721	0.4327	7.89914	0.4327	6.2279	0.4327	2.88269	0.4327	10.3548	0.4327	1.25914
0.4337	5.52242	0.4337	8.09381	0.4337	6.50886	0.4337	3.04043	0.4337	10.6202	0.4337	1.29583
0.4347	5.77426	0.4347	8.2924	0.4347	6.79808	0.4347	3.20377	0.4347	10.8894	0.4347	1.34091
0.4357	6.03289	0.4357	8.49536	0.4357	7.09504	0.4357	3.37223	0.4357	11.1625	0.4357	1.38429
0.4367	6.29804	0.4367	8.70384	0.4367	7.40004	0.4367	3.54599	0.4367	11.4397	0.4367	1.43966
0.4377	6.56969	0.4377	8.91775	0.4377	7.71218	0.4377	3.72454	0.4377	11.7204	0.4377	1.50309
0.4387	6.84849	0.4387	9.13707	0.4387	8.03154	0.4387	3.90755	0.4387	12.0049	0.4387	1.54097
0.4397	7.13365	0.4397	9.36192	0.4397	8.35847	0.4397	4.09535	0.4397	12.295	0.4397	1.60869
0.4407	7.42559	0.4407	9.59191	0.4407	8.69354	0.4407	4.28928	0.4407	12.5915	0.4407	1.6644
0.4417	7.72442	0.4417	9.82739	0.4417	9.0372	0.4417	4.49011	0.4417	12.8948	0.4417	1.72629
0.4427	8.03168	0.4427	10.0681	0.4427	9.38945	0.4427	4.69891	0.4427	13.2037	0.4427	1.77943
0.4437	8.34727	0.4437	10.3139	0.4437	9.75068	0.4437	4.9151	0.4437	13.5177	0.4437	1.85486
0.4447	8.67162	0.4447	10.5647	0.4447	10.1204	0.4447	5.13802	0.4447	13.8363	0.4447	1.90457
0.4457	9.00388	0.4457	10.8213	0.4457	10.4984	0.4457	5.36693	0.4457	14.1602	0.4457	1.96629
0.4467	9.34363	0.4467	11.0845	0.4467	10.8852	0.4467	5.60167	0.4467	14.49	0.4467	2.05371
0.4477	9.69161	0.4477	11.3546	0.4477	11.2806	0.4477	5.84119	0.4477	14.8263	0.4477	2.10857
0.4487	10.049	0.4487	11.6318	0.4487	11.6851	0.4487	6.08522	0.4487	15.1684	0.4487	2.172
0.4497	10.417	0.4497	11.9159	0.4497	12.0983	0.4497	6.33431	0.4497	15.5167	0.4497	2.26286
0.4507	10.7954	0.4507	12.2074	0.4507	12.5202	0.4507	6.5896	0.4507	15.8726	0.4507	2.352
0.4517	11.1845	0.4517	12.5057	0.4517	12.9501	0.4517	6.85282	0.4517	16.2367	0.4517	2.42914
0.4527	11.5845	0.4527	12.8112	0.4527	13.388	0.4527	7.12475	0.4527	16.6106	0.4527	2.50114
0.4537	11.9942	0.4537	13.1239	0.4537	13.8345	0.4537	7.40469	0.4537	16.9952	0.4537	2.59029
0.4547	12.4138	0.4547	13.4447	0.4547	14.2899	0.4547	7.69207	0.4547	17.3892	0.4547	2.68114
0.4557	12.8435	0.4557	13.7732	0.4557	14.7546	0.4557	7.98593	0.4557	17.7912	0.4557	2.76514
0.4567	13.2828	0.4567	14.1083	0.4567	15.2291	0.4567	8.28686	0.4567	18.2017	0.4567	2.78914
0.4577	13.733	0.4577	14.4499	0.4577	15.7131	0.4577	8.59542	0.4577	18.62	0.4577	2.93314
0.4587	14.1936	0.4587	14.7981	0.4587	16.2077	0.4587	8.91235	0.4587	19.0476	0.4587	3.04114
0.4597	14.6649	0.4597	15.1542	0.4597	16.7131	0.4597	9.23846	0.4597	19.4853	0.4597	3.12686
0.4607	15.1471	0.4607	15.5192	0.4607	17.2299	0.4607	9.57435	0.4607	19.9336	0.4607	3.25029
0.4617	15.6403	0.4617	15.8934	0.4617	17.7581	0.4617	9.91924	0.4617	20.393	0.4617	3.36171
0.4627	16.146	0.4627	16.2762	0.4627	18.2977	0.4627	10.2733	0.4627	20.8637	0.4627	3.45943
0.4637	16.6651	0.4637	16.6676	0.4637	18.8481	0.4637	10.6359	0.4637	21.3473	0.4637	3.54686
0.4647	17.1976	0.4647	17.0681	0.4647	19.4096	0.4647	11.006	0.4647	21.8453	0.4647	3.66857
0.4657	17.7431	0.4657	17.4786	0.4657	19.9831	0.4657	11.3836	0.4657	22.358	0.4657	3.75429
0.4667	18.3017	0.4667	17.899	0.4667	20.5687	0.4667	11.7669	0.4667	22.8851	0.4667	3.828
0.4677	18.8731	0.4677	18.3296	0.4677	21.1656	0.4677	12.1551	0.4677	23.426	0.4677	3.96857
0.4687	19.4595	0.4687	18.77	0.4687	21.7734	0.4687	12.5488	0.4687	23.9811	0.4687	4.10743
0.4697	20.0612	0.4697	19.2201	0.4697	22.3919	0.4697	12.9491	0.4697	24.5519	0.4697	4.224
0.4707	20.6777	0.4707	19.6809	0.4707	23.0209	0.4707	13.359	0.4707	25.1384	0.4707	4.392
0.4717	21.3082	0.4717	20.1527	0.4717	23.662	0.4717	13.7802	0.4717	25.7394	0.4717	4.49657
0.4727	21.9521	0.4727	20.6354	0.4727	24.3171	0.4727	14.2106	0.4727	26.3544	0.4727	4.60286
0.4737	22.61	0.4737	21.1284	0.4737	24.9872	0.4737	14.6492	0.4737	26.9843	0.4737	4.70571
0.4747	23.2828	0.4747	21.6329	0.4747	25.6729	0.4747	15.0953	0.4747	27.6306	0.4747	4.87029
0.4757	23.9725	0.4757	22.1493	0.4757	26.372	0.4757	15.5494	0.4757	28.2957	0.4757	5.04171
0.4767	24.6795	0.4767	22.6786	0.4767	27.0839	0.4767	16.0123	0.4767	28.979	0.4767	5.19257
0.4777	25.405	0.4777	23.2204	0.4777	27.8078	0.4777	16.4871	0.4777	29.6819	0.4777	5.31257
0.4787	26.1491	0.4787	23.7752	0.4787	28.5449	0.4787	16.9737	0.4787	30.4047	0.4787	5.448
0.4797	26.9098	0.4797	24.3422	0.4797	29.2947	0.4797	17.4723	0.4797	31.148	0.4797	5.60914
0.4807	27.6879	0.4807	24.9197	0.4807	30.0587	0.4807	17.9801	0.4807	31.9096	0.4807	5.75486
0.4817	28.4814	0.4817	25.5068	0.4817	30.8352	0.4817	18.4927	0.4817	32.6868	0.4817	5.92114
0.4827	29.2905	0.4827	26.1041	0.4827	31.6237	0.4827	19.0096	0.4827	33.4786	0.4827	6.06
0.4837	30.1176	0.4837	26.7127	0.4837	32.424	0.4837	19.5355	0.4837	34.2868	0.4837	6.19371
0.4847	30.9637	0.4847	27.3333	0.4847	33.2362	0.4847	20.0779	0.4847	35.1141	0.4847	6.36514
0.4857	31.8298	0.4857	27.9657	0.4857	34.0601	0.4857	20.6436	0.4857	35.9627	0.4857	6.51771
0.4867	32.718	0.4867	28.6078	0.4867	34.8984	0.4867	21.2343	0.4867	36.8333	0.4867	6.74571
0.4877	33.6273	0.4877	29.259	0.4877	35.7493	0.4877	21.8464	0.4877	37.7286	0.4877	6.9
0.4887	34.5555	0.4887	29.9225	0.4887	36.6152	0.4887	22.4779	0.4887	38.6508	0.4887	7.01143
0.4897	35.5028	0.4897	30.6011	0.4897	37.4969	0.4897	23.1249	0.4897	39.5963	0.4897	7.14171
0.4907	36.4698	0.4907	31.2939	0.4907	38.3956	0.4907	23.7831	0.4907	40.56	0.4907	7.416
0.4917	37.4567	0.4917	31.9988	0.4917	39.311	0.4917	24.4467	0.4917	41.5352	0.4917	7.59429
0.4927	38.467	0.4927	32.7133	0.4927	40.2425	0.4927	25.115	0.4927	42.5241	0.4927	7.73143
0.4937	39.4979	0.4937	33.4363	0.4937	41.1882	0.4937	25.7878	0.4937	43.5348	0.4937	7.944
0.4947	40.5485	0.4947	34.1692	0.4947	42.1475	0.4947	26.4681	0.4947	44.5707	0.4947	8.16857
0.4957	41.6196	0.4957	34.9141	0.4957	43.1209	0.4957	27.1596	0.4957	45.6293	0.4957	8.31086
0.4967	42.7159	0.4967	35.6731	0.4967	44.1091	0.4967	27.8645	0.4967	46.7067	0.4967	8.52514
0.4977	43.8362	0.4977	36.447	0.4977	45.1092	0.4977	28.5839	0.4977	47.7948	0.4977	8.62971
0.4987	44.9799	0.4987	37.2362	0.4987	46.1195	0.4987	29.3238	0.4987	48.8969	0.4987	9.012
0.4997	46.1439	0.4997	38.04	0.4997	47.1413	0.4997	30.0852	0.4997	50.0199	0.4997	9.132
0.5007	47.3235	0.5007	38.8568	0.5007	48.1773	0.5007	30.865	0.5007	51.1665	0.5007	9.28971
0.5017	48.5191	0.5017	39.6858	0.5017	49.2308	0.5017	31.6595	0.5017	52.3353	0.5017	9.43371
0.5027	49.7342	0.5027	40.5288	0.5027	50.3021	0.5027	32.4637	0.5027	53.5263	0.5027	9.75257
0.5037	50.9689	0.5037	41.3837	0.5037	51.3869	0.5037	33.2738	0.5037	54.7335	0.5037	10.0509
0.5047	52.2239	0.5047	42.249	0.5047	52.4821	0.5047	34.0881	0.5047	55.9523	0.5047	10.1194
0.5057	53.4992	0.5057	43.1247	0.5057	53.5894	0.5057	34.9046	0.5057	57.1808	0.5057	10.3166
0.5067	54.7956	0.5067	44.0123	0.5067	54.7115	0.5067	35.7249	0.5067	58.4264	0.5067	10.404
0.5077	56.1163	0.5077	44.9155	0.5077	55.8505	0.5077	36.5565	0.5077	59.7003	0.5077	10.6046
0.5087	57.462	0.5087	45.8384	0.5087	57.0069	0.5087	37.4068	0.5087	61.0146	0.5087	10.8977
0.5097	58.8302	0.5097	46.7801	0.5097	58.1786	0.5097	38.2751	0.5097	62.3726	0.5097	11.2097
0.5107	60.2186	0.5107	47.7394	0.5107	59.3622	0.5107	39.1562	0.5107	63.7585	0.5107	11.4789
0.5117	61.6264	0.5117	48.7132	0.5117	60.5563	0.5117	40.0369	0.5117	65.1518	0.5117	11.556
0.5127	63.0533	0.5127	49.6983	0.5127	61.7611	0.5127	40.9105	0.5127	66.5466	0.5127	11.7703
0.5137	64.5019	0.5137	50.6942	0.5137	62.9805	0.5137	41.7811	0.5137	67.9477	0.5137	12.0823
0.5147	65.9706	0.5147	51.7005	0.5147	64.2203	0.5147	42.6593	0.5147	69.3587	0.5147	12.2966
0.5157	67.4548	0.5157	52.7204	0.5157	65.4817	0.5157	43.5544	0.5157	70.7878	0.5157	12.6189
0.5167	68.9611	0.5167	53.7585	0.5167	66.7613	0.5167	44.4694	0.5167	72.2441	0.5167	12.7337
0.5177	70.491	0.5177	54.8173	0.5177	68.0553	0.5177	45.3997	0.5177	73.7288	0.5177	12.8691
0.5187	72.0458	0.5187	55.8966	0.5187	69.3617	0.5187	46.3421	0.5187	75.2411	0.5187	13.1914
0.5197	73.6284	0.5197	56.9965	0.5197	70.6853	0.5197	47.302	0.5197	76.7795	0.5197	13.2617
0.5207	75.2336	0.5207	58.117	0.5207	72.0324	0.5207	48.2909	0.5207	78.3412	0.5207	13.5257
0.5217	76.8619	0.5217	59.2564	0.5217	73.4052	0.5217	49.3088	0.5217	79.9323	0.5217	13.8017
0.5227	78.5167	0.5227	60.4113	0.5227	74.7988	0.5227	50.3489	0.5227	81.5578	0.5227	13.9834
0.5237	80.1952	0.5237	61.5782	0.5237	76.2088	0.5237	51.4096	0.5237	83.2087	0.5237	14.4686
0.5247	81.8937	0.5247	62.7577	0.5247	77.6316	0.5247	52.4832	0.5247	84.8751	0.5247	14.8046
0.5257	83.6129	0.5257	63.9509	0.5257	79.0652	0.5257	53.5671	0.5257	86.5509	0.5257	14.8371
0.5267	85.3515	0.5267	65.1613	0.5267	80.5114	0.5267	54.6633	0.5267	88.2397	0.5267	14.8646
0.5277	87.1111	0.5277	66.392	0.5277	81.9698	0.5277	55.7694	0.5277	89.9555	0.5277	15.2983
0.5287	88.8959	0.5287	67.6457	0.5287	83.4443	0.5287	56.8864	0.5287	91.7113	0.5287	15.732
0.5297	90.7045	0.5297	68.9198	0.5297	84.9377	0.5297	58.0231	0.5297	93.5129	0.5297	15.7714
0.5307	92.5373	0.5307	70.2115	0.5307	86.4521	0.5307	59.1821	0.5307	95.3588	0.5307	16.0526
0.5317	94.3898	0.5317	71.5123	0.5317	87.9827	0.5317	60.3634	0.5317	97.239	0.5317	16.4006
0.5327	96.2703	0.5327	72.8189	0.5327	89.5304	0.5327	61.5729	0.5327	99.1323	0.5327	16.596
0.5337	98.18	0.5337	74.132	0.5337	91.0982	0.5337	62.8109	0.5337	101.027	0.5337	16.8531
0.5347	100.12	0.5347	75.4565	0.5347	92.6899	0.5347	64.0791	0.5347	102.927	0.5347	17.0709
0.5357	102.09	0.5357	76.8025	0.5357	94.3084	0.5357	65.362	0.5357	104.831	0.5357	17.4171
0.5367	104.089	0.5367	78.167	0.5367	95.9513	0.5367	66.6607	0.5367	106.74	0.5367	17.6743
0.5377	106.107	0.5377	79.5556	0.5377	97.6085	0.5377	67.9687	0.5377	108.674	0.5377	18.1371
0.5387	108.147	0.5387	80.9652	0.5387	99.2821	0.5387	69.2886	0.5387	110.636	0.5387	18.3771
0.5397	110.213	0.5397	82.387	0.5397	100.976	0.5397	70.6114	0.5397	112.625	0.5397	18.6686
0.5407	112.305	0.5407	83.8188	0.5407	102.685	0.5407	71.9328	0.5407	114.649	0.5407	18.8571
0.5417	114.423	0.5417	85.2605	0.5417	104.412	0.5417	73.2453	0.5417	116.699	0.5417	19.1143
0.5427	116.56	0.5427	86.7176	0.5427	106.156	0.5427	74.5756	0.5427	118.781	0.5427	19.4914
0.5437	118.711	0.5437	88.1957	0.5437	107.916	0.5437	75.9255	0.5437	120.908	0.5437	19.7314
0.5447	120.889	0.5447	89.6939	0.5447	109.69	0.5447	77.3093	0.5447	123.078	0.5447	19.8343
0.5457	123.1	0.5457	91.2124	0.5457	111.466	0.5457	78.7315	0.5457	125.269	0.5457	20.6057
0.5467	125.342	0.5467	92.7447	0.5467	113.246	0.5467	80.1862	0.5467	127.48	0.5467	20.8629
0.5477	127.611	0.5477	94.2959	0.5477	115.032	0.5477	81.6633	0.5477	129.7	0.5477	21
0.5487	129.893	0.5487	95.8612	0.5487	116.833	0.5487	83.1557	0.5487	131.926	0.5487	21.2571
0.5497	132.195	0.5497	97.4396	0.5497	118.66	0.5497	84.6431	0.5497	134.151	0.5497	21.8743
0.5507	134.52	0.5507	99.0315	0.5507	120.508	0.5507	86.1281	0.5507	136.368	0.5507	22.0971
0.5517	136.881	0.5517	100.632	0.5517	122.368	0.5517	87.6215	0.5517	138.581	0.5517	22.2686
0.5527	139.284	0.5527	102.247	0.5527	124.242	0.5527	89.1253	0.5527	140.802	0.5527	22.6286
0.5537	141.71	0.5537	103.874	0.5537	126.126	0.5537	90.6398	0.5537	143.049	0.5537	22.6629
0.5547	144.163	0.5547	105.517	0.5547	128.031	0.5547	92.159	0.5547	145.326	0.5547	22.8686
0.5557	146.639	0.5557	107.18	0.5557	129.963	0.5557	93.684	0.5557	147.646	0.5557	23.0571
0.5567	149.135	0.5567	108.864	0.5567	131.916	0.5567	95.2228	0.5567	150.011	0.5567	23.4514
0.5577	151.656	0.5577	110.568	0.5577	133.893	0.5577	96.7846	0.5577	152.435	0.5577	23.5371
0.5587	154.204	0.5587	112.29	0.5587	135.891	0.5587	98.3581	0.5587	154.898	0.5587	24.0686
0.5597	156.761	0.5597	114.013	0.5597	137.909	0.5597	99.9386	0.5597	157.384	0.5597	24.24
0.5607	159.341	0.5607	115.737	0.5607	139.94	0.5607	101.517	0.5607	159.872	0.5607	24.6686
0.5617	161.958	0.5617	117.475	0.5617	141.985	0.5617	103.104	0.5617	162.382	0.5617	25.2857
0.5627	164.598	0.5627	119.235	0.5627	144.048	0.5627	104.697	0.5627	164.917	0.5627	25.56
0.5637	167.253	0.5637	121.019	0.5637	146.137	0.5637	106.299	0.5637	167.46	0.5637	25.9029
0.5647	169.93	0.5647	122.822	0.5647	148.257	0.5647	107.904	0.5647	169.987	0.5647	26.2629
0.5657	172.622	0.5657	124.632	0.5657	150.406	0.5657	109.528	0.5657	172.522	0.5657	26.5543
0.5667	175.336	0.5667	126.455	0.5667	152.581	0.5667	111.171	0.5667	175.087	0.5667	26.8629
0.5677	178.073	0.5677	128.292	0.5677	154.776	0.5677	112.845	0.5677	177.691	0.5677	27.3771
0.5687	180.818	0.5687	130.141	0.5687	156.986	0.5687	114.555	0.5687	180.322	0.5687	27.4629
0.5697	183.577	0.5697	132.006	0.5697	159.205	0.5697	116.309	0.5697	182.959	0.5697	27.72
0.5707	186.348	0.5707	133.886	0.5707	161.428	0.5707	118.099	0.5707	185.588	0.5707	27.9771
0.5717	189.125	0.5717	135.778	0.5717	163.656	0.5717	119.914	0.5717	188.241	0.5717	28.3886
0.5727	191.908	0.5727	137.685	0.5727	165.894	0.5727	121.748	0.5727	190.943	0.5727	28.68
0.5737	194.702	0.5737	139.609	0.5737	168.152	0.5737	123.587	0.5737	193.679	0.5737	28.6629
0.5747	197.524	0.5747	141.539	0.5747	170.431	0.5747	125.42	0.5747	196.445	0.5747	28.7829
0.5757	200.393	0.5757	143.478	0.5757	172.738	0.5757	127.248	0.5757	199.243	0.5757	29.5543
0.5767	203.306	0.5767	145.427	0.5767	175.08	0.5767	129.065	0.5767	202.066	0.5767	29.8114
0.5777	206.248	0.5777	147.389	0.5777	177.452	0.5777	130.877	0.5777	204.909	0.5777	30.1714
0.5787	209.214	0.5787	149.373	0.5787	179.843	0.5787	132.712	0.5787	207.79	0.5787	30.4971
0.5797	212.204	0.5797	151.374	0.5797	182.244	0.5797	134.575	0.5797	210.699	0.5797	30.8571
0.5807	215.214	0.5807	153.392	0.5807	184.646	0.5807	136.444	0.5807	213.629	0.5807	30.7886
0.5817	218.254	0.5817	155.431	0.5817	187.062	0.5817	138.304	0.5817	216.572	0.5817	31.4571
0.5827	221.332	0.5827	157.498	0.5827	189.494	0.5827	140.149	0.5827	219.519	0.5827	31.8
0.5837	224.429	0.5837	159.597	0.5837	191.938	0.5837	141.973	0.5837	222.464	0.5837	32.4
0.5847	227.537	0.5847	161.723	0.5847	194.389	0.5847	143.814	0.5847	225.453	0.5847	32.76
0.5857	230.665	0.5857	163.869	0.5857	196.842	0.5857	145.692	0.5857	228.531	0.5857	32.8457
0.5867	233.822	0.5867	166.017	0.5867	199.304	0.5867	147.609	0.5867	231.711	0.5867	33.1029
0.5877	236.985	0.5877	168.165	0.5877	201.783	0.5877	149.576	0.5877	234.973	0.5877	33.9086
0.5887	240.149	0.5887	170.318	0.5887	204.291	0.5887	151.575	0.5887	238.257	0.5887	34.44
0.5897	243.302	0.5897	172.486	0.5897	206.822	0.5897	153.594	0.5897	241.484	0.5897	34.2857
0.5907	246.459	0.5907	174.685	0.5907	209.365	0.5907	155.644	0.5907	244.639	0.5907	34.5086
0.5917	249.65	0.5917	176.922	0.5917	211.927	0.5917	157.734	0.5917	247.748	0.5917	35.3314
0.5927	252.859	0.5927	179.198	0.5927	214.515	0.5927	159.862	0.5927	250.85	0.5927	35.5714
0.5937	256.078	0.5937	181.49	0.5937	217.121	0.5937	162.02	0.5937	253.968	0.5937	36.12
0.5947	259.318	0.5947	183.78	0.5947	219.746	0.5947	164.205	0.5947	257.108	0.5947	36.4457
0.5957	262.576	0.5957	186.067	0.5957	222.384	0.5957	166.387	0.5957	260.255	0.5957	36.9771
0.5967	265.866	0.5967	188.35	0.5967	225.034	0.5967	168.554	0.5967	263.423	0.5967	37.2
0.5977	269.219	0.5977	190.645	0.5977	227.696	0.5977	170.698	0.5977	266.618	0.5977	37.0114
0.5987	272.621	0.5987	192.952	0.5987	230.374	0.5987	172.836	0.5987	269.857	0.5987	37.4057
0.5997	276.07	0.5997	195.274	0.5997	233.075	0.5997	175.001	0.5997	273.116	0.5997	37.6114
0.6007	279.535	0.6007	197.611	0.6007	235.801	0.6007	177.218	0.6007	276.375	0.6007	38.0057
0.6017	283.006	0.6017	199.966	0.6017	238.554	0.6017	179.465	0.6017	279.651	0.6017	38.4686
0.6027	286.481	0.6027	202.353	0.6027	241.336	0.6027	181.706	0.6027	282.96	0.6027	38.6743
0.6037	289.987	0.6037	204.772	0.6037	244.135	0.6037	183.91	0.6037	286.316	0.6037	39.7371
0.6047	293.529	0.6047	207.208	0.6047	246.953	0.6047	186.1	0.6047	289.747	0.6047	39.3943
0.6057	297.09	0.6057	209.649	0.6057	249.789	0.6057	188.301	0.6057	293.23	0.6057	39.9943
0.6067	300.647	0.6067	212.095	0.6067	252.646	0.6067	190.523	0.6067	296.702	0.6067	40.2686
0.6077	304.21	0.6077	214.547	0.6077	255.522	0.6077	192.813	0.6077	300.163	0.6077	40.7486
0.6087	307.786	0.6087	217.005	0.6087	258.408	0.6087	195.152	0.6087	303.613	0.6087	41.1771
0.6097	311.373	0.6097	219.475	0.6097	261.302	0.6097	197.485	0.6097	307.067	0.6097	41.3829
0.6107	314.991	0.6107	221.957	0.6107	264.2	0.6107	199.797	0.6107	310.535	0.6107	41.9486
0.6117	318.631	0.6117	224.459	0.6117	267.099	0.6117	202.069	0.6117	313.997	0.6117	42.1371
0.6127	322.269	0.6127	226.986	0.6127	270.013	0.6127	204.292	0.6127	317.392	0.6127	43.1486
0.6137	325.944	0.6137	229.534	0.6137	272.949	0.6137	206.552	0.6137	320.71	0.6137	43.2686
0.6147	329.664	0.6147	232.098	0.6147	275.896	0.6147	208.872	0.6147	323.999	0.6147	43.1486
0.6157	333.409	0.6157	234.653	0.6157	278.842	0.6157	211.235	0.6157	327.328	0.6157	43.9714
0.6167	337.188	0.6167	237.193	0.6167	281.78	0.6167	213.607	0.6167	330.728	0.6167	45.6514
0.6177	340.993	0.6177	239.714	0.6177	284.702	0.6177	215.978	0.6177	334.151	0.6177	45.8571
0.6187	344.809	0.6187	242.232	0.6187	287.649	0.6187	218.331	0.6187	337.535	0.6187	45.4971
0.6197	348.642	0.6197	244.777	0.6197	290.631	0.6197	220.69	0.6197	340.86	0.6197	45.96
0.6207	352.495	0.6207	247.357	0.6207	293.651	0.6207	223.048	0.6207	344.157	0.6207	46.7829
0.6217	356.378	0.6217	249.95	0.6217	296.707	0.6217	225.402	0.6217	347.478	0.6217	47.2286
0.6227	360.33	0.6227	252.529	0.6227	299.797	0.6227	227.751	0.6227	350.837	0.6227	47.3657
0.6237	364.338	0.6237	255.077	0.6237	302.898	0.6237	230.11	0.6237	354.192	0.6237	47.6057
0.6247	368.378	0.6247	257.596	0.6247	306.009	0.6247	232.46	0.6247	357.525	0.6247	48.24
0.6257	372.415	0.6257	260.136	0.6257	309.128	0.6257	234.795	0.6257	360.852	0.6257	48.9429
0.6267	376.441	0.6267	262.711	0.6267	312.227	0.6267	237.132	0.6267	364.23	0.6267	49.1314
0.6277	380.475	0.6277	265.323	0.6277	315.315	0.6277	239.485	0.6277	367.687	0.6277	48.8057
0.6287	384.567	0.6287	267.96	0.6287	318.406	0.6287	241.864	0.6287	371.216	0.6287	49.1829
0.6297	388.695	0.6297	270.612	0.6297	321.501	0.6297	244.241	0.6297	374.749	0.6297	49.6114
0.6307	392.84	0.6307	273.286	0.6307	324.621	0.6307	246.593	0.6307	378.249	0.6307	49.92
0.6317	396.977	0.6317	275.985	0.6317	327.789	0.6317	248.917	0.6317	381.701	0.6317	50.4857
0.6327	401.104	0.6327	278.685	0.6327	330.98	0.6327	251.255	0.6327	385.124	0.6327	50.8114
0.6337	405.207	0.6337	281.39	0.6337	334.188	0.6337	253.64	0.6337	388.539	0.6337	51.0514
0.6347	409.331	0.6347	284.098	0.6347	337.4	0.6347	256.078	0.6347	392.01	0.6347	50.9314
0.6357	413.449	0.6357	286.811	0.6357	340.616	0.6357	258.528	0.6357	395.55	0.6357	51.36
0.6367	417.55	0.6367	289.516	0.6367	343.853	0.6367	260.967	0.6367	399.117	0.6367	52.32
0.6377	421.612	0.6377	292.219	0.6377	347.122	0.6377	263.395	0.6377	402.652	0.6377	52.4229
0.6387	425.662	0.6387	294.939	0.6387	350.419	0.6387	265.767	0.6387	406.112	0.6387	53.0229
0.6397	429.722	0.6397	297.694	0.6397	353.738	0.6397	268.139	0.6397	409.499	0.6397	53.28
0.6407	433.754	0.6407	300.497	0.6407	357.057	0.6407	270.553	0.6407	412.935	0.6407	53.4
0.6417	437.712	0.6417	303.324	0.6417	360.391	0.6417	273.014	0.6417	416.469	0.6417	53.7943
0.6427	441.583	0.6427	306.147	0.6427	363.74	0.6427	275.518	0.6427	420.081	0.6427	54.6171
0.6437	445.431	0.6437	308.942	0.6437	367.088	0.6437	278.037	0.6437	423.737	0.6437	53.64
0.6447	449.371	0.6447	311.705	0.6447	370.429	0.6447	280.519	0.6447	427.391	0.6447	54.3943
0.6457	453.448	0.6457	314.455	0.6457	373.764	0.6457	282.973	0.6457	431.013	0.6457	55.32
0.6467	457.668	0.6467	317.211	0.6467	377.085	0.6467	285.408	0.6467	434.66	0.6467	55.6457
0.6477	461.995	0.6477	319.988	0.6477	380.404	0.6477	287.856	0.6477	438.368	0.6477	55.4743
0.6487	466.372	0.6487	322.8	0.6487	383.735	0.6487	290.316	0.6487	442.101	0.6487	56.3486
0.6497	470.792	0.6497	325.64	0.6497	387.102	0.6497	292.819	0.6497	445.781	0.6497	57.0343
0.6507	475.275	0.6507	328.496	0.6507	390.502	0.6507	295.337	0.6507	449.373	0.6507	57.3943
0.6517	479.844	0.6517	331.358	0.6517	393.921	0.6517	297.899	0.6517	452.879	0.6517	57.72
0.6527	484.514	0.6527	334.205	0.6527	397.334	0.6527	300.482	0.6527	456.344	0.6527	58.32
0.6537	489.228	0.6537	337.034	0.6537	400.738	0.6537	303.102	0.6537	459.825	0.6537	58.5257
0.6547	493.948	0.6547	339.855	0.6547	404.135	0.6547	305.719	0.6547	463.336	0.6547	58.1829
0.6557	498.679	0.6557	342.681	0.6557	407.548	0.6557	308.323	0.6557	466.844	0.6557	58.7829
0.6567	503.438	0.6567	345.52	0.6567	410.974	0.6567	310.884	0.6567	470.339	0.6567	59.1771
0.6577	508.258	0.6577	348.357	0.6577	414.39	0.6577	313.41	0.6577	473.869	0.6577	59.4171
0.6587	513.157	0.6587	351.179	0.6587	417.786	0.6587	315.833	0.6587	477.425	0.6587	60.8229
0.6597	518.09	0.6597	353.985	0.6597	421.175	0.6597	318.145	0.6597	480.955	0.6597	61.4571
0.6607	523.042	0.6607	356.783	0.6607	424.532	0.6607	320.4	0.6607	484.426	0.6607	61.08
0.6617	528.066	0.6617	359.588	0.6617	427.842	0.6617	322.624	0.6617	487.823	0.6617	61.7143
0.6627	533.182	0.6627	362.391	0.6627	431.122	0.6627	324.905	0.6627	491.171	0.6627	61.2171
0.6637	538.357	0.6637	365.173	0.6637	434.362	0.6637	327.253	0.6637	494.54	0.6637	61.08
0.6647	543.532	0.6647	367.933	0.6647	437.586	0.6647	329.593	0.6647	497.95	0.6647	61.9371
0.6657	548.646	0.6657	370.662	0.6657	440.852	0.6657	331.871	0.6657	501.359	0.6657	62.4514
0.6667	553.688	0.6667	373.391	0.6667	444.143	0.6667	334.116	0.6667	504.706	0.6667	62.3829
0.6677	558.737	0.6677	376.137	0.6677	447.408	0.6677	336.311	0.6677	507.938	0.6677	62.8286
0.6687	563.809	0.6687	378.891	0.6687	450.65	0.6687	338.523	0.6687	511.091	0.6687	63.5657
0.6697	568.936	0.6697	381.642	0.6697	453.836	0.6697	340.778	0.6697	514.22	0.6697	64.4743
0.6707	574.115	0.6707	384.366	0.6707	456.985	0.6707	343.074	0.6707	517.396	0.6707	64.7486
0.6717	579.322	0.6717	387.025	0.6717	460.135	0.6717	345.41	0.6717	520.631	0.6717	64.56
0.6727	584.578	0.6727	389.649	0.6727	463.289	0.6727	347.784	0.6727	523.916	0.6727	65.1257
0.6737	589.824	0.6737	392.257	0.6737	466.425	0.6737	350.137	0.6737	527.212	0.6737	65.0743
0.6747	595.002	0.6747	394.884	0.6747	469.567	0.6747	352.448	0.6747	530.484	0.6747	65.2629
0.6757	600.159	0.6757	397.56	0.6757	472.702	0.6757	354.749	0.6757	533.697	0.6757	66.24
0.6767	605.305	0.6767	400.249	0.6767	475.836	0.6767	357.082	0.6767	536.853	0.6767	66.7029
0.6777	610.409	0.6777	402.917	0.6777	478.975	0.6777	359.421	0.6777	539.929	0.6777	66.8914
0.6787	615.52	0.6787	405.547	0.6787	482.133	0.6787	361.745	0.6787	542.966	0.6787	67.0114
0.6797	620.529	0.6797	408.152	0.6797	485.295	0.6797	364.004	0.6797	546.038	0.6797	67.7657
0.6807	625.434	0.6807	410.769	0.6807	488.485	0.6807	366.191	0.6807	549.169	0.6807	68.0229
0.6817	630.288	0.6817	413.43	0.6817	491.667	0.6817	368.344	0.6817	552.407	0.6817	67.7657
0.6827	635.158	0.6827	416.128	0.6827	494.825	0.6827	370.481	0.6827	555.721	0.6827	68.8629
0.6837	640.033	0.6837	418.848	0.6837	497.954	0.6837	372.531	0.6837	559.093	0.6837	69.8229
0.6847	644.912	0.6847	421.556	0.6847	501.051	0.6847	374.477	0.6847	562.524	0.6847	69.3429
0.6857	649.725	0.6857	424.228	0.6857	504.128	0.6857	376.348	0.6857	565.973	0.6857	69.6
0.6867	654.504	0.6867	426.881	0.6867	507.213	0.6867	378.196	0.6867	569.409	0.6867	70.44
0.6877	659.242	0.6877	429.577	0.6877	510.306	0.6877	380.064	0.6877	572.854	0.6877	70.32
0.6887	663.936	0.6887	432.34	0.6887	513.386	0.6887	381.969	0.6887	576.271	0.6887	71.2629
0.6897	668.565	0.6897	435.161	0.6897	516.458	0.6897	383.902	0.6897	579.661	0.6897	71.8286
0.6907	673.089	0.6907	437.996	0.6907	519.521	0.6907	385.836	0.6907	583.021	0.6907	72.1543
0.6917	677.597	0.6917	440.782	0.6917	522.594	0.6917	387.763	0.6917	586.271	0.6917	72.3257
0.6927	682.195	0.6927	443.49	0.6927	525.653	0.6927	389.715	0.6927	589.444	0.6927	72.6857
0.6937	686.92	0.6937	446.13	0.6937	528.705	0.6937	391.677	0.6937	592.636	0.6937	72.96
0.6947	691.741	0.6947	448.729	0.6947	531.725	0.6947	393.631	0.6947	595.887	0.6947	72.6514
0.6957	696.592	0.6957	451.327	0.6957	534.736	0.6957	395.588	0.6957	599.224	0.6957	73.2
0.6967	701.448	0.6967	453.942	0.6967	537.747	0.6967	397.513	0.6967	602.607	0.6967	73.8171
0.6977	706.341	0.6977	456.582	0.6977	540.769	0.6977	399.426	0.6977	605.91	0.6977	74.8114
0.6987	711.287	0.6987	459.234	0.6987	543.783	0.6987	401.359	0.6987	609.054	0.6987	75.2914
0.6997	716.261	0.6997	461.859	0.6997	546.825	0.6997	403.356	0.6997	612.062	0.6997	74.64
0.7007	721.247	0.7007	464.443	0.7007	549.858	0.7007	405.387	0.7007	614.988	0.7007	74.8629
0.7017	726.204	0.7017	466.985	0.7017	552.855	0.7017	407.481	0.7017	617.892	0.7017	75.3086
0.7027	731.172	0.7027	469.498	0.7027	555.789	0.7027	409.547	0.7027	620.852	0.7027	75.5829
0.7037	736.235	0.7037	472.001	0.7037	558.658	0.7037	411.583	0.7037	623.876	0.7037	75.5657
0.7047	741.435	0.7047	474.484	0.7047	561.47	0.7047	413.552	0.7047	626.892	0.7047	76.2857
0.7057	746.622	0.7057	476.913	0.7057	564.282	0.7057	415.484	0.7057	629.895	0.7057	76.5086
0.7067	751.65	0.7067	479.283	0.7067	567.093	0.7067	417.352	0.7067	632.832	0.7067	76.7829
0.7077	756.447	0.7077	481.634	0.7077	569.913	0.7077	419.186	0.7077	635.689	0.7077	77.0229
0.7087	761.041	0.7087	484.02	0.7087	572.763	0.7087	420.993	0.7087	638.484	0.7087	77.64
0.7097	765.575	0.7097	486.45	0.7097	575.632	0.7097	422.834	0.7097	641.216	0.7097	77.7771
0.7107	770.188	0.7107	488.907	0.7107	578.455	0.7107	424.691	0.7107	643.887	0.7107	78.1886
0.7117	774.878	0.7117	491.331	0.7117	581.215	0.7117	426.52	0.7117	646.576	0.7117	79.1829
0.7127	779.551	0.7127	493.688	0.7127	583.925	0.7127	428.303	0.7127	649.305	0.7127	79.2857
0.7137	784.151	0.7137	495.98	0.7137	586.621	0.7137	430.003	0.7137	652.034	0.7137	79.6971
0.7147	788.702	0.7147	498.2	0.7147	589.321	0.7147	431.666	0.7147	654.689	0.7147	80.5029
0.7157	793.272	0.7157	500.344	0.7157	592.003	0.7157	433.3	0.7157	657.228	0.7157	80.9657
0.7167	797.915	0.7167	502.431	0.7167	594.621	0.7167	434.908	0.7167	659.672	0.7167	81.72
0.7177	802.601	0.7177	504.461	0.7177	597.188	0.7177	436.474	0.7177	662.127	0.7177	81.6
0.7187	807.258	0.7187	506.464	0.7187	599.767	0.7187	438.026	0.7187	664.675	0.7187	81.2914
0.7197	811.942	0.7197	508.491	0.7197	602.37	0.7197	439.576	0.7197	667.237	0.7197	82.08
0.7207	816.625	0.7207	510.552	0.7207	604.965	0.7207	441.108	0.7207	669.763	0.7207	82.2857
0.7217	821.343	0.7217	512.631	0.7217	607.548	0.7217	442.571	0.7217	672.287	0.7217	82.2171
0.7227	826.076	0.7227	514.696	0.7227	610.128	0.7227	443.985	0.7227	674.806	0.7227	82.3543
0.7237	830.705	0.7237	516.688	0.7237	612.703	0.7237	445.346	0.7237	677.324	0.7237	82.7314
0.7247	835.204	0.7247	518.604	0.7247	615.293	0.7247	446.671	0.7247	679.826	0.7247	82.3886
0.7257	839.699	0.7257	520.461	0.7257	617.839	0.7257	447.992	0.7257	682.295	0.7257	82.4914
0.7267	844.165	0.7267	522.28	0.7267	620.305	0.7267	449.289	0.7267	684.794	0.7267	83.0057
0.7277	848.678	0.7277	524.1	0.7277	622.68	0.7277	450.494	0.7277	687.422	0.7277	83.3657
0.7287	853.308	0.7287	525.941	0.7287	625.025	0.7287	451.65	0.7287	690.166	0.7287	83.3486
0.7297	857.945	0.7297	527.822	0.7297	627.291	0.7297	452.753	0.7297	692.983	0.7297	83.6743
0.7307	862.618	0.7307	529.715	0.7307	629.45	0.7307	453.796	0.7307	695.709	0.7307	84.5314
0.7317	867.348	0.7317	531.591	0.7317	631.486	0.7317	454.803	0.7317	698.284	0.7317	84.9943
0.7327	872.038	0.7327	533.413	0.7327	633.471	0.7327	455.819	0.7327	700.695	0.7327	84.8057
0.7337	876.635	0.7337	535.168	0.7337	635.465	0.7337	456.852	0.7337	703.085	0.7337	84.72
0.7347	881.106	0.7347	536.86	0.7347	637.539	0.7347	457.989	0.7347	705.585	0.7347	85.7314
0.7357	885.477	0.7357	538.519	0.7357	639.683	0.7357	459.241	0.7357	708.277	0.7357	86.1257
0.7367	889.88	0.7367	540.144	0.7367	641.882	0.7367	460.571	0.7367	711.101	0.7367	86.7257
0.7377	894.282	0.7377	541.722	0.7377	644.153	0.7377	461.924	0.7377	713.925	0.7377	85.6286
0.7387	898.615	0.7387	543.203	0.7387	646.52	0.7387	463.304	0.7387	716.593	0.7387	85.56
0.7397	902.925	0.7397	544.572	0.7397	648.973	0.7397	464.74	0.7397	719.078	0.7397	86.52
0.7407	907.171	0.7407	545.829	0.7407	651.43	0.7407	466.276	0.7407	721.356	0.7407	87.7371
0.7417	911.423	0.7417	547.043	0.7417	653.831	0.7417	467.91	0.7417	723.486	0.7417	87.1371
0.7427	915.72	0.7427	548.292	0.7427	656.118	0.7427	469.58	0.7427	725.58	0.7427	87.6343
0.7437	920.036	0.7437	549.595	0.7437	658.314	0.7437	471.159	0.7437	727.64	0.7437	88.2343
0.7447	924.313	0.7447	550.939	0.7447	660.448	0.7447	472.615	0.7447	729.596	0.7447	87.84
0.7457	928.63	0.7457	552.277	0.7457	662.558	0.7457	473.997	0.7457	731.4	0.7457	87.6857
0.7467	932.995	0.7467	553.529	0.7467	664.677	0.7467	475.341	0.7467	732.973	0.7467	88.0286
0.7477	937.362	0.7477	554.724	0.7477	666.818	0.7477	476.759	0.7477	734.362	0.7477	88.0629
0.7487	941.682	0.7487	555.906	0.7487	668.99	0.7487	478.285	0.7487	735.662	0.7487	87.9257
0.7497	945.988	0.7497	557.109	0.7497	671.188	0.7497	479.849	0.7497	736.946	0.7497	88.8686
0.7507	950.249	0.7507	558.392	0.7507	673.383	0.7507	481.447	0.7507	738.33	0.7507	89.1086
0.7517	954.515	0.7517	559.763	0.7517	675.546	0.7517	483.086	0.7517	739.946	0.7517	89.2286
0.7527	958.924	0.7527	561.237	0.7527	677.689	0.7527	484.712	0.7527	741.816	0.7527	90.4629
0.7537	963.394	0.7537	562.823	0.7537	679.842	0.7537	486.325	0.7537	743.844	0.7537	90.0857
0.7547	967.719	0.7547	564.468	0.7547	682.055	0.7547	487.889	0.7547	745.861	0.7547	89.7771
0.7557	971.771	0.7557	566.135	0.7557	684.312	0.7557	489.342	0.7557	747.772	0.7557	90.6343
0.7567	975.596	0.7567	567.832	0.7567	686.598	0.7567	490.673	0.7567	749.49	0.7567	91.9543
0.7577	979.331	0.7577	569.565	0.7577	688.849	0.7577	491.948	0.7577	751.09	0.7577	91.4571
0.7587	983.194	0.7587	571.274	0.7587	690.993	0.7587	493.163	0.7587	752.598	0.7587	91.2343
0.7597	987.261	0.7597	572.898	0.7597	692.996	0.7597	494.359	0.7597	754.047	0.7597	91.3714
0.7607	991.486	0.7607	574.426	0.7607	694.86	0.7607	495.528	0.7607	755.521	0.7607	91.9886
0.7617	995.755	0.7617	575.917	0.7617	696.631	0.7617	496.684	0.7617	757.134	0.7617	92.9829
0.7627	1000.02	0.7627	577.471	0.7627	698.43	0.7627	497.842	0.7627	758.798	0.7627	93.4457
0.7637	1004.26	0.7637	579.129	0.7637	700.267	0.7637	499.046	0.7637	760.439	0.7637	93.3086
0.7647	1008.41	0.7647	580.86	0.7647	702.113	0.7647	500.201	0.7647	761.988	0.7647	94.6114
0.7657	1012.43	0.7657	582.636	0.7657	703.96	0.7657	501.261	0.7657	763.453	0.7657	95.0743
0.7667	1016.34	0.7667	584.465	0.7667	705.76	0.7667	502.177	0.7667	764.905	0.7667	94.2514
0.7677	1020.16	0.7677	586.322	0.7677	707.545	0.7677	503.014	0.7677	766.465	0.7677	94.5086
0.7687	1023.92	0.7687	588.124	0.7687	709.391	0.7687	503.828	0.7687	768.139	0.7687	95.6571
0.7697	1027.66	0.7697	589.763	0.7697	711.275	0.7697	504.692	0.7697	769.882	0.7697	95.5714
0.7707	1031.4	0.7707	591.175	0.7707	713.187	0.7707	505.51	0.7707	771.765	0.7707	96.1029
0.7717	1035.14	0.7717	592.334	0.7717	715.138	0.7717	506.292	0.7717	773.806	0.7717	95.6229
0.7727	1038.89	0.7727	593.277	0.7727	717.035	0.7727	507.054	0.7727	775.871	0.7727	96.6171
0.7737	1042.63	0.7737	594.119	0.7737	718.847	0.7737	507.787	0.7737	777.934	0.7737	95.7429
0.7747	1046.4	0.7747	594.966	0.7747	720.569	0.7747	508.412	0.7747	779.976	0.7747	96.1714
0.7757	1050.21	0.7757	595.921	0.7757	722.167	0.7757	508.983	0.7757	782.114	0.7757	96.8743
0.7767	1054.12	0.7767	597.027	0.7767	723.712	0.7767	509.505	0.7767	784.47	0.7767	97.6971
0.7777	1058.11	0.7777	598.214	0.7777	725.235	0.7777	510.07	0.7777	786.92	0.7777	97.5086
0.7787	1062.04	0.7787	599.38	0.7787	726.719	0.7787	510.78	0.7787	789.261	0.7787	97.9029
0.7797	1065.79	0.7797	600.468	0.7797	728.15	0.7797	511.587	0.7797	791.435	0.7797	98.4
0.7807	1069.43	0.7807	601.46	0.7807	729.558	0.7807	512.388	0.7807	793.407	0.7807	99.3943
0.7817	1073.02	0.7817	602.377	0.7817	731.023	0.7817	513.255	0.7817	795.393	0.7817	99.3943
0.7827	1076.62	0.7827	603.221	0.7827	732.602	0.7827	514.218	0.7827	797.526	0.7827	98.28
0.7837	1080.3	0.7837	604.018	0.7837	734.253	0.7837	515.279	0.7837	799.738	0.7837	98.2629
0.7847	1083.99	0.7847	604.778	0.7847	735.909	0.7847	516.408	0.7847	801.907	0.7847	98.6743
0.7857	1087.68	0.7857	605.468	0.7857	737.544	0.7857	517.491	0.7857	803.925	0.7857	98.2286
0.7867	1091.37	0.7867	606.099	0.7867	739.197	0.7867	518.451	0.7867	805.777	0.7867	98.9314
0.7877	1094.91	0.7877	606.723	0.7877	740.915	0.7877	519.343	0.7877	807.574	0.7877	100.114
0.7887	1098.3	0.7887	607.368	0.7887	742.632	0.7887	520.251	0.7887	809.394	0.7887	100.166
0.7897	1101.65	0.7897	608.072	0.7897	744.262	0.7897	521.219	0.7897	811.156	0.7897	99.84
0.7907	1104.97	0.7907	608.841	0.7907	745.766	0.7907	522.165	0.7907	812.759	0.7907	99.48
0.7917	1108.34	0.7917	609.688	0.7917	747.2	0.7917	522.95	0.7917	814.239	0.7917	100.526
0.7927	1111.81	0.7927	610.588	0.7927	748.67	0.7927	523.54	0.7927	815.66	0.7927	101.229
0.7937	1115.26	0.7937	611.51	0.7937	750.23	0.7937	523.986	0.7937	817.106	0.7937	102.086
0.7947	1118.65	0.7947	612.449	0.7947	751.855	0.7947	524.382	0.7947	818.584	0.7947	101.263
0.7957	1122.04	0.7957	613.385	0.7957	753.52	0.7957	524.811	0.7957	819.947	0.7957	101.023
0.7967	1125.5	0.7967	614.376	0.7967	755.205	0.7967	525.23	0.7967	821.108	0.7967	101.537
0.7977	1129.1	0.7977	615.514	0.7977	756.876	0.7977	525.615	0.7977	822.087	0.7977	102.549
0.7987	1132.88	0.7987	616.778	0.7987	758.536	0.7987	525.971	0.7987	822.857	0.7987	102.634
0.7997	1136.74	0.7997	618.117	0.7997	760.152	0.7997	526.355	0.7997	823.482	0.7997	102.429
0.8007	1140.47	0.8007	619.523	0.8007	761.719	0.8007	526.814	0.8007	824.051	0.8007	102.617
0.8017	1144.07	0.8017	620.966	0.8017	763.226	0.8017	527.4	0.8017	824.629	0.8017	103.457
0.8027	1147.55	0.8027	622.52	0.8027	764.716	0.8027	528.076	0.8027	825.204	0.8027	103.389
0.8037	1150.9	0.8037	624.138	0.8037	766.232	0.8037	528.778	0.8037	825.661	0.8037	104.28
0.8047	1154.16	0.8047	625.733	0.8047	767.782	0.8047	529.464	0.8047	825.911	0.8047	104.194
0.8057	1157.37	0.8057	627.286	0.8057	769.279	0.8057	530.107	0.8057	826.01	0.8057	103.526
0.8067	1160.63	0.8067	628.763	0.8067	770.72	0.8067	530.731	0.8067	826.085	0.8067	105.171
0.8077	1164.04	0.8077	630.168	0.8077	772.07	0.8077	531.37	0.8077	826.355	0.8077	105.48
0.8087	1167.67	0.8087	631.573	0.8087	773.372	0.8087	532.041	0.8087	826.897	0.8087	104.88
0.8097	1171.33	0.8097	632.993	0.8097	774.693	0.8097	532.742	0.8097	827.651	0.8097	105.051
0.8107	1174.96	0.8107	634.437	0.8107	776.043	0.8107	533.442	0.8107	828.527	0.8107	104.897
0.8117	1178.37	0.8117	635.877	0.8117	777.375	0.8117	534.139	0.8117	829.474	0.8117	105.514
0.8127	1181.6	0.8127	637.217	0.8127	778.757	0.8127	534.85	0.8127	830.437	0.8127	106.406
0.8137	1184.79	0.8137	638.403	0.8137	780.174	0.8137	535.566	0.8137	831.519	0.8137	106.851
0.8147	1188.01	0.8147	639.451	0.8147	781.653	0.8147	536.338	0.8147	832.761	0.8147	106.011
0.8157	1191.2	0.8157	640.404	0.8157	783.23	0.8157	537.271	0.8157	834.172	0.8157	105.977
0.8167	1194.42	0.8167	641.306	0.8167	784.891	0.8167	538.326	0.8167	835.785	0.8167	106.303
0.8177	1197.52	0.8177	642.128	0.8177	786.594	0.8177	539.507	0.8177	837.689	0.8177	106.8
0.8187	1200.44	0.8187	642.829	0.8187	788.238	0.8187	540.731	0.8187	839.844	0.8187	104.983
0.8197	1203.36	0.8197	643.453	0.8197	789.714	0.8197	541.975	0.8197	842.254	0.8197	106.046
0.8207	1206.36	0.8207	644.08	0.8207	791.05	0.8207	543.212	0.8207	844.863	0.8207	107.006
0.8217	1209.26	0.8217	644.738	0.8217	792.322	0.8217	544.472	0.8217	847.525	0.8217	107.28
0.8227	1212.07	0.8227	645.417	0.8227	793.611	0.8227	545.629	0.8227	850.169	0.8227	107.589
0.8237	1214.78	0.8237	646.137	0.8237	794.992	0.8237	546.677	0.8237	852.803	0.8237	106.92
0.8247	1217.46	0.8247	646.916	0.8247	796.391	0.8247	547.519	0.8247	855.315	0.8247	106.903
0.8257	1220.23	0.8257	647.761	0.8257	797.723	0.8257	548.33	0.8257	857.675	0.8257	108.926
0.8267	1223.12	0.8267	648.618	0.8267	798.987	0.8267	549.18	0.8267	859.781	0.8267	108.411
0.8277	1225.87	0.8277	649.368	0.8277	800.102	0.8277	550.139	0.8277	861.569	0.8277	108.549
0.8287	1228.43	0.8287	649.913	0.8287	801.075	0.8287	551.149	0.8287	863.209	0.8287	109.389
0.8297	1230.87	0.8297	650.259	0.8297	802.033	0.8297	552.245	0.8297	864.845	0.8297	109.2
0.8307	1233.33	0.8307	650.497	0.8307	803.029	0.8307	553.446	0.8307	866.579	0.8307	108.103
0.8317	1235.81	0.8317	650.723	0.8317	804.088	0.8317	554.855	0.8317	868.465	0.8317	108.891
0.8327	1238.29	0.8327	651.046	0.8327	805.212	0.8327	556.372	0.8327	870.364	0.8327	108.84
0.8337	1240.76	0.8337	651.542	0.8337	806.323	0.8337	557.871	0.8337	872.212	0.8337	108.926
0.8347	1243.16	0.8347	652.186	0.8347	807.482	0.8347	559.131	0.8347	874.142	0.8347	108.823
0.8357	1245.41	0.8357	652.913	0.8357	808.828	0.8357	560.078	0.8357	876.253	0.8357	109.989
0.8367	1247.52	0.8367	653.694	0.8367	810.406	0.8367	560.852	0.8367	878.574	0.8367	110.417
0.8377	1249.61	0.8377	654.421	0.8377	812.126	0.8377	561.577	0.8377	880.913	0.8377	109.543
0.8387	1251.76	0.8387	655.051	0.8387	813.855	0.8387	562.337	0.8387	883.047	0.8387	110.023
0.8397	1254.22	0.8397	655.638	0.8397	815.546	0.8397	563.11	0.8397	884.798	0.8397	110.486
0.8407	1257.01	0.8407	656.272	0.8407	817.211	0.8407	563.821	0.8407	886.268	0.8407	111.429
0.8417	1259.9	0.8417	657.051	0.8417	818.887	0.8417	564.421	0.8417	887.683	0.8417	110.811
0.8427	1262.89	0.8427	657.966	0.8427	820.571	0.8427	565.037	0.8427	889.153	0.8427	110.983
0.8437	1265.92	0.8437	658.926	0.8437	822.098	0.8437	565.638	0.8437	890.61	0.8437	110.623
0.8447	1268.92	0.8447	659.855	0.8447	823.414	0.8447	566.129	0.8447	891.842	0.8447	112.131
0.8457	1271.86	0.8457	660.779	0.8457	824.626	0.8457	566.463	0.8457	892.663	0.8457	111.84
0.8467	1274.76	0.8467	661.776	0.8467	825.794	0.8467	566.653	0.8467	893.14	0.8467	111.103
0.8477	1277.33	0.8477	662.853	0.8477	827.014	0.8477	566.786	0.8477	893.502	0.8477	111.651
0.8487	1279.79	0.8487	663.938	0.8487	828.335	0.8487	567.006	0.8487	894.029	0.8487	112.491
0.8497	1282.18	0.8497	664.97	0.8497	829.655	0.8497	567.32	0.8497	894.925	0.8497	112.714
0.8507	1284.49	0.8507	665.926	0.8507	830.935	0.8507	567.716	0.8507	896.167	0.8507	112.886
0.8517	1286.73	0.8517	666.877	0.8517	832.211	0.8517	568.157	0.8517	897.662	0.8517	112.8
0.8527	1289.11	0.8527	667.878	0.8527	833.579	0.8527	568.556	0.8527	899.171	0.8527	113.657
0.8537	1291.6	0.8537	668.879	0.8537	835.064	0.8537	568.874	0.8537	900.514	0.8537	112.749
0.8547	1294.44	0.8547	669.864	0.8547	836.54	0.8547	569.135	0.8547	901.773	0.8547	112.011
0.8557	1297.55	0.8557	670.815	0.8557	837.888	0.8557	569.445	0.8557	903.105	0.8557	112.731
0.8567	1300.66	0.8567	671.697	0.8567	839.088	0.8567	569.853	0.8567	904.633	0.8567	114.429
0.8577	1303.64	0.8577	672.529	0.8577	840.208	0.8577	570.331	0.8577	906.458	0.8577	113.331
0.8587	1306.53	0.8587	673.289	0.8587	841.387	0.8587	570.89	0.8587	908.489	0.8587	113.451
0.8597	1309.28	0.8597	673.934	0.8597	842.632	0.8597	571.459	0.8597	910.545	0.8597	113.143
0.8607	1311.91	0.8607	674.489	0.8607	843.872	0.8607	572.033	0.8607	912.634	0.8607	113.211
0.8617	1314.47	0.8617	675.007	0.8617	845.119	0.8617	572.575	0.8617	914.746	0.8617	113.794
0.8627	1317.04	0.8627	675.542	0.8627	846.538	0.8627	573.012	0.8627	916.859	0.8627	113.64
0.8637	1319.67	0.8637	676.085	0.8637	848.143	0.8637	573.326	0.8637	919.06	0.8637	113.194
0.8647	1322.35	0.8647	676.603	0.8647	849.848	0.8647	573.614	0.8647	921.456	0.8647	115.2
0.8657	1325.06	0.8657	677.126	0.8657	851.551	0.8657	573.83	0.8657	924.128	0.8657	115.509
0.8667	1327.83	0.8667	677.707	0.8667	853.166	0.8667	573.985	0.8667	927.121	0.8667	114.84
0.8677	1330.79	0.8677	678.377	0.8677	854.694	0.8677	574.025	0.8677	930.259	0.8677	114
0.8687	1333.97	0.8687	679.167	0.8687	856.31	0.8687	574.038	0.8687	933.211	0.8687	114.206
0.8697	1337.33	0.8697	680.015	0.8697	858.085	0.8697	574.104	0.8697	935.823	0.8697	112.611
0.8707	1340.75	0.8707	680.823	0.8707	859.987	0.8707	574.18	0.8707	937.974	0.8707	114.12
0.8717	1343.86	0.8717	681.573	0.8717	861.949	0.8717	574.143	0.8717	939.693	0.8717	115.286
0.8727	1346.64	0.8727	682.289	0.8727	863.933	0.8727	573.926	0.8727	941.143	0.8727	117.446
0.8737	1349.12	0.8737	683.046	0.8737	865.825	0.8737	573.576	0.8737	942.383	0.8737	117.12
0.8747	1351.35	0.8747	683.871	0.8747	867.669	0.8747	573.227	0.8747	943.432	0.8747	116.126
0.8757	1353.57	0.8757	684.746	0.8757	869.57	0.8757	573.047	0.8757	944.501	0.8757	116.983
0.8767	1355.86	0.8767	685.605	0.8767	871.606	0.8767	573.026	0.8767	945.72	0.8767	117
0.8777	1358.01	0.8777	686.354	0.8777	873.73	0.8777	573.137	0.8777	947.209	0.8777	116.657
0.8787	1360.16	0.8787	686.999	0.8787	876.013	0.8787	573.364	0.8787	948.902	0.8787	116.28
0.8797	1362.39	0.8797	687.619	0.8797	878.395	0.8797	573.747	0.8797	950.517	0.8797	117.617
0.8807	1364.73	0.8807	688.256	0.8807	880.775	0.8807	574.223	0.8807	951.836	0.8807	118.097
0.8817	1367.34	0.8817	688.984	0.8817	883.106	0.8817	574.654	0.8817	952.759	0.8817	117.326
0.8827	1370.23	0.8827	689.854	0.8827	885.324	0.8827	574.816	0.8827	953.436	0.8827	117.754
0.8837	1373.27	0.8837	690.809	0.8837	887.316	0.8837	574.683	0.8837	954.142	0.8837	118.577
0.8847	1376.24	0.8847	691.759	0.8847	889.162	0.8847	574.339	0.8847	954.925	0.8847	118.749
0.8857	1378.98	0.8857	692.592	0.8857	890.925	0.8857	574.024	0.8857	955.695	0.8857	116.794
0.8867	1381.61	0.8867	693.252	0.8867	892.516	0.8867	573.988	0.8867	956.438	0.8867	118.32
0.8877	1384.29	0.8877	693.812	0.8877	893.825	0.8877	574.259	0.8877	957.12	0.8877	118.217
0.8887	1387.23	0.8887	694.425	0.8887	894.831	0.8887	574.674	0.8887	957.786	0.8887	117.171
0.8897	1390.44	0.8897	695.179	0.8897	895.57	0.8897	575.126	0.8897	958.432	0.8897	118.474
0.8907	1393.54	0.8907	696.044	0.8907	896.121	0.8907	575.603	0.8907	959.023	0.8907	118.371
0.8917	1396.18	0.8917	696.903	0.8917	896.636	0.8917	576.1	0.8917	959.531	0.8917	118.697
0.8927	1398.5	0.8927	697.678	0.8927	897.191	0.8927	576.641	0.8927	959.961	0.8927	119.777
0.8937	1400.57	0.8937	698.389	0.8937	897.77	0.8937	577.156	0.8937	960.26	0.8937	120.154
0.8947	1402.47	0.8947	698.992	0.8947	898.406	0.8947	577.599	0.8947	960.341	0.8947	121.543
0.8957	1404.4	0.8957	699.49	0.8957	899.093	0.8957	578.064	0.8957	960.238	0.8957	120.274
0.8967	1406.41	0.8967	699.949	0.8967	899.752	0.8967	578.614	0.8967	960.201	0.8967	118.8
0.8977	1408.59	0.8977	700.479	0.8977	900.406	0.8977	579.257	0.8977	960.507	0.8977	121.011
0.8987	1411.05	0.8987	701.187	0.8987	901.075	0.8987	580.027	0.8987	961.239	0.8987	120.617
0.8997	1413.54	0.8997	702.171	0.8997	901.739	0.8997	580.896	0.8997	962.12	0.8997	119.074
0.9007	1415.88	0.9007	703.41	0.9007	902.43	0.9007	581.859	0.9007	962.773	0.9007	118.303
0.9017	1418.29	0.9017	704.866	0.9017	903.096	0.9017	582.831	0.9017	963.069	0.9017	120.309
0.9027	1420.89	0.9027	706.427	0.9027	903.589	0.9027	583.709	0.9027	963.067	0.9027	121.269
0.9037	1423.62	0.9037	707.999	0.9037	903.715	0.9037	584.478	0.9037	962.929	0.9037	121.509
0.9047	1426.28	0.9047	709.463	0.9047	903.479	0.9047	585.161	0.9047	962.887	0.9047	122.863
0.9057	1428.42	0.9057	710.787	0.9057	903.118	0.9057	585.852	0.9057	963.052	0.9057	120.429
0.9067	1430.15	0.9067	712.024	0.9067	902.93	0.9067	586.577	0.9067	963.49	0.9067	118.851
0.9077	1431.98	0.9077	713.19	0.9077	903.075	0.9077	587.339	0.9077	964.144	0.9077	121.937
0.9087	1434.17	0.9087	714.256	0.9087	903.459	0.9087	588.126	0.9087	964.811	0.9087	118.646
0.9097	1436.49	0.9097	715.205	0.9097	903.898	0.9097	588.83	0.9097	965.316	0.9097	121.114
0.9107	1438.77	0.9107	715.969	0.9107	904.388	0.9107	589.385	0.9107	965.68	0.9107	121.989
0.9117	1441.07	0.9117	716.568	0.9117	904.995	0.9117	589.89	0.9117	965.978	0.9117	120.96
0.9127	1443.41	0.9127	717.03	0.9127	905.703	0.9127	590.453	0.9127	966.444	0.9127	120.754
0.9137	1446.05	0.9137	717.325	0.9137	906.349	0.9137	591.228	0.9137	967.171	0.9137	122.417
0.9147	1449.09	0.9147	717.532	0.9147	906.879	0.9147	592.153	0.9147	967.985	0.9147	121.406
0.9157	1452.26	0.9157	717.79	0.9157	907.365	0.9157	593.025	0.9157	968.685	0.9157	122.229
0.9167	1455.5	0.9167	718.11	0.9167	907.906	0.9167	593.712	0.9167	969.054	0.9167	123.754
0.9177	1458.93	0.9177	718.482	0.9177	908.453	0.9177	594.211	0.9177	968.879	0.9177	124.406
0.9187	1462.19	0.9187	718.877	0.9187	909.059	0.9187	594.586	0.9187	968.383	0.9187	122.486
0.9197	1465.07	0.9197	719.226	0.9197	909.701	0.9197	594.927	0.9197	968.062	0.9197	121.749
0.9207	1467.5	0.9207	719.549	0.9207	910.512	0.9207	595.275	0.9207	968.215	0.9207	122.126
0.9217	1469.41	0.9217	719.963	0.9217	911.612	0.9217	595.625	0.9217	969.045	0.9217	122.794
0.9227	1471.07	0.9227	720.408	0.9227	912.966	0.9227	596.02	0.9227	970.404	0.9227	123.069
0.9237	1472.9	0.9237	720.78	0.9237	914.395	0.9237	596.423	0.9237	971.93	0.9237	125.349
0.9247	1475.18	0.9247	721.016	0.9247	915.946	0.9247	596.803	0.9247	973.37	0.9247	124.971
0.9257	1478.04	0.9257	721.132	0.9257	917.57	0.9257	597.168	0.9257	974.662	0.9257	125.126
0.9267	1481.27	0.9267	721.095	0.9267	919.21	0.9267	597.595	0.9267	975.834	0.9267	124.44
0.9277	1484.55	0.9277	720.933	0.9277	920.77	0.9277	598.163	0.9277	976.939	0.9277	122.091
0.9287	1487.77	0.9287	720.665	0.9287	922.229	0.9287	598.956	0.9287	977.845	0.9287	123.051
0.9297	1490.85	0.9297	720.268	0.9297	923.555	0.9297	599.877	0.9297	978.678	0.9297	124.8
0.9307	1493.83	0.9307	719.736	0.9307	924.748	0.9307	600.816	0.9307	979.578	0.9307	125.229
0.9317	1496.67	0.9317	719.174	0.9317	925.771	0.9317	601.543	0.9317	980.73	0.9317	125.931
0.9327	1499.28	0.9327	718.603	0.9327	926.667	0.9327	602.033	0.9327	982.437	0.9327	122.314
0.9337	1501.65	0.9337	718.027	0.9337	927.421	0.9337	602.461	0.9337	984.579	0.9337	121.954
0.9347	1503.83	0.9347	717.52	0.9347	928.114	0.9347	602.971	0.9347	986.706	0.9347	123.754
0.9357	1505.89	0.9357	717.067	0.9357	928.85	0.9357	603.692	0.9357	988.651	0.9357	123.309
0.9367	1508.14	0.9367	716.607	0.9367	929.617	0.9367	604.612	0.9367	990.389	0.9367	125.194
0.9377	1510.67	0.9377	716.131	0.9377	930.464	0.9377	605.523	0.9377	991.933	0.9377	126.137
0.9387	1513.58	0.9387	715.63	0.9387	931.517	0.9387	606.441	0.9387	993.392	0.9387	123.96
0.9397	1516.66	0.9397	715.06	0.9397	932.756	0.9397	607.52	0.9397	994.66	0.9397	125.006
0.9407	1519.59	0.9407	714.433	0.9407	934.147	0.9407	608.693	0.9407	995.696	0.9407	124.474
0.9417	1522.08	0.9417	713.82	0.9417	935.717	0.9417	609.861	0.9417	996.832	0.9417	125.897
0.9427	1524.3	0.9427	713.356	0.9427	937.411	0.9427	610.843	0.9427	998.2	0.9427	127.869
0.9437	1526.34	0.9437	713.085	0.9437	939.161	0.9437	611.584	0.9437	999.796	0.9437	126.274
0.9447	1528.33	0.9447	713.032	0.9447	940.837	0.9447	612.252	0.9447	1001.53	0.9447	126.086
0.9457	1530.34	0.9457	713.284	0.9457	942.354	0.9457	613.011	0.9457	1003.31	0.9457	124.44
0.9467	1532.39	0.9467	713.883	0.9467	943.737	0.9467	613.936	0.9467	1005.25	0.9467	124.697
0.9477	1534.38	0.9477	714.799	0.9477	945.052	0.9477	615.016	0.9477	1007.39	0.9477	125.074
0.9487	1536.24	0.9487	715.919	0.9487	946.317	0.9487	616.121	0.9487	1009.42	0.9487	126.36
0.9497	1537.97	0.9497	717.058	0.9497	947.483	0.9497	617.138	0.9497	1011.04	0.9497	126.84
0.9507	1539.68	0.9507	718.103	0.9507	948.43	0.9507	617.944	0.9507	1012.29	0.9507	126.24
0.9517	1541.43	0.9517	719.045	0.9517	949.193	0.9517	618.525	0.9517	1013.53	0.9517	126.789
0.9527	1543.02	0.9527	719.906	0.9527	949.942	0.9527	619.1	0.9527	1015.09	0.9527	126.926
0.9537	1544.47	0.9537	720.731	0.9537	950.888	0.9537	619.913	0.9537	1017.11	0.9537	128.434
0.9547	1545.93	0.9547	721.514	0.9547	952.204	0.9547	621.097	0.9547	1019.52	0.9547	128.571
0.9557	1547.59	0.9557	722.253	0.9557	953.92	0.9557	622.634	0.9557	1021.97	0.9557	129.069
0.9567	1549.67	0.9567	722.915	0.9567	955.861	0.9567	624.297	0.9567	1024.11	0.9567	129.549
0.9577	1552.22	0.9577	723.362	0.9577	957.742	0.9577	625.803	0.9577	1025.79	0.9577	130.149
0.9587	1554.82	0.9587	723.616	0.9587	959.41	0.9587	627.059	0.9587	1026.96	0.9587	131.057
0.9597	1557.29	0.9597	723.804	0.9597	960.799	0.9597	628.095	0.9597	1027.79	0.9597	130.32
0.9607	1559.7	0.9607	724.022	0.9607	962.006	0.9607	629.096	0.9607	1028.56	0.9607	128.074
0.9617	1562.1	0.9617	724.331	0.9617	963.084	0.9617	630.145	0.9617	1029.38	0.9617	128.966
0.9627	1564.33	0.9627	724.651	0.9627	964.109	0.9627	631.202	0.9627	1030.15	0.9627	128.983
0.9637	1566.49	0.9637	724.882	0.9637	965.152	0.9637	632.138	0.9637	1030.81	0.9637	129.257
0.9647	1568.65	0.9647	725.1	0.9647	966.378	0.9647	632.826	0.9647	1031.38	0.9647	125.949
0.9657	1570.89	0.9657	725.376	0.9657	967.693	0.9657	633.072	0.9657	1032.02	0.9657	127.594
0.9667	1573.5	0.9667	725.762	0.9667	969.117	0.9667	632.942	0.9667	1032.88	0.9667	128.331
0.9677	1576.61	0.9677	726.342	0.9677	970.633	0.9677	632.639	0.9677	1034.04	0.9677	131.28
0.9687	1579.72	0.9687	727.076	0.9687	972.317	0.9687	632.275	0.9687	1035.53	0.9687	131.469
0.9697	1582.64	0.9697	727.861	0.9697	974.096	0.9697	632.02	0.9697	1037.37	0.9697	128.109
0.9707	1585.41	0.9707	728.526	0.9707	975.842	0.9707	631.886	0.9707	1039.41	0.9707	129.171
0.9717	1588.09	0.9717	728.925	0.9717	977.373	0.9717	631.717	0.9717	1041.46	0.9717	130.251
0.9727	1590.65	0.9727	728.926	0.9727	978.699	0.9727	631.551	0.9727	1043.32	0.9727	129.994
0.9737	1593.16	0.9737	728.662	0.9737	980.105	0.9737	631.511	0.9737	1044.84	0.9737	127.131
0.9747	1595.6	0.9747	728.358	0.9747	981.746	0.9747	631.617	0.9747	1046	0.9747	126.686
0.9757	1598.02	0.9757	728.191	0.9757	983.512	0.9757	631.813	0.9757	1046.97	0.9757	128.469
0.9767	1600.55	0.9767	728.193	0.9767	985.264	0.9767	631.994	0.9767	1047.94	0.9767	130.817
0.9777	1603.07	0.9777	728.325	0.9777	986.903	0.9777	632.085	0.9777	1048.83	0.9777	129.891
0.9787	1605.4	0.9787	728.438	0.9787	988.439	0.9787	632.123	0.9787	1049.7	0.9787	131.126
0.9797	1607.63	0.9797	728.519	0.9797	989.93	0.9797	632.092	0.9797	1050.66	0.9797	129.703
0.9807	1609.91	0.9807	728.607	0.9807	991.22	0.9807	632.08	0.9807	1051.71	0.9807	132.737
0.9817	1612.3	0.9817	728.8	0.9817	992.276	0.9817	632.088	0.9817	1053.07	0.9817	132.034
0.9827	1614.95	0.9827	729.176	0.9827	993.154	0.9827	632.24	0.9827	1054.63	0.9827	128.931
0.9837	1617.76	0.9837	729.724	0.9837	993.81	0.9837	632.613	0.9837	1055.99	0.9837	132.429
0.9847	1620.52	0.9847	730.343	0.9847	994.328	0.9847	633.236	0.9847	1056.91	0.9847	133.783
0.9857	1623.29	0.9857	730.95	0.9857	994.836	0.9857	634.023	0.9857	1057.47	0.9857	133.526
0.9867	1626.19	0.9867	731.53	0.9867	995.478	0.9867	634.834	0.9867	1058.01	0.9867	131.469
0.9877	1629.14	0.9877	732.122	0.9877	996.31	0.9877	635.623	0.9877	1058.73	0.9877	130.029
0.9887	1632.11	0.9887	732.783	0.9887	997.314	0.9887	636.37	0.9887	1059.61	0.9887	131.057
0.9897	1634.82	0.9897	733.582	0.9897	998.27	0.9897	637.006	0.9897	1060.62	0.9897	133.68
0.9907	1636.95	0.9907	734.581	0.9907	999.157	0.9907	637.442	0.9907	1061.91	0.9907	134.606
0.9917	1638.46	0.9917	735.765	0.9917	1000.12	0.9917	637.787	0.9917	1063.44	0.9917	134.177
0.9927	1639.76	0.9927	737.009	0.9927	1001.19	0.9927	638.163	0.9927	1064.94	0.9927	133.491
0.9937	1641.2	0.9937	738.142	0.9937	1002.21	0.9937	638.719	0.9937	1066.33	0.9937	132.6
0.9947	1642.85	0.9947	739.074	0.9947	1003.07	0.9947	639.489	0.9947	1067.56	0.9947	134.983
0.9957	1644.58	0.9957	739.806	0.9957	1003.8	0.9957	640.427	0.9957	1068.69	0.9957	130.886
0.9967	1646.17	0.9967	740.46	0.9967	1004.59	0.9967	641.516	0.9967	1069.74	0.9967	130.337
0.9977	1647.41	0.9977	741.139	0.9977	1005.5	0.9977	642.763	0.9977	1070.22	0.9977	132.943
0.9987	1648.41	0.9987	741.784	0.9987	1006.48	0.9987	644.167	0.9987	1069.79	0.9987	134.246
0.9997	1649.52	0.9997	742.391	0.9997	1007.52	0.9997	645.667	0.9997	1068.95	0.9997	133.509
1.0007	1651.05	1.0007	742.973	1.0007	1008.59	1.0007	647.295	1.0007	1068.26	1.0007	135.223
1.0017	1652.85	1.0017	743.507	1.0017	1009.83	1.0017	649.08	1.0017	1067.94	1.0017	135.12
1.0027	1654.85	1.0027	744.035	1.0027	1011.2	1.0027	651.181	1.0027	1067.99	1.0027	137.074
1.0037	1657.13	1.0037	744.616	1.0037	1012.55	1.0037	653.539	1.0037	1068.19	1.0037	137.28
1.0047	1659.52	1.0047	745.165	1.0047	1013.89	1.0047	655.951	1.0047	1068.3	1.0047	134.194
1.0057	1661.61	1.0057	745.674	1.0057	1015.18	1.0057	658.136	1.0057	1068.26	1.0057	135.823
1.0067	1663.44	1.0067	746.202	1.0067	1016.34	1.0067	659.92	1.0067	1068.06	1.0067	135.943
1.0077	1664.9	1.0077	746.798	1.0077	1017.32	1.0077	661.234	1.0077	1067.72	1.0077	134.4
1.0087	1665.96	1.0087	747.553	1.0087	1018.19	1.0087	662.315	1.0087	1067.39	1.0087	135.651
1.0097	1666.7	1.0097	748.441	1.0097	1019.01	1.0097	663.251	1.0097	1067.34	1.0097	136.646
1.0107	1667.27	1.0107	749.296	1.0107	1020.03	1.0107	664.102	1.0107	1067.36	1.0107	135.514
1.0117	1667.57	1.0117	750.026	1.0117	1021.25	1.0117	664.84	1.0117	1067.19	1.0117	134.657
1.0127	1667.76	1.0127	750.676	1.0127	1022.68	1.0127	665.359	1.0127	1067	1.0127	135.103
1.0137	1668.19	1.0137	751.351	1.0137	1024.34	1.0137	665.503	1.0137	1067.23	1.0137	136.543
1.0147	1668.98	1.0147	752.078	1.0147	1026.32	1.0147	665.267	1.0147	1068.16	1.0147	135.977
1.0157	1669.87	1.0157	752.745	1.0157	1028.5	1.0157	664.677	1.0157	1069.82	1.0157	137.417
1.0167	1670.92	1.0167	753.282	1.0167	1030.75	1.0167	663.928	1.0167	1071.78	1.0167	138.12
1.0177	1672.01	1.0177	753.633	1.0177	1032.73	1.0177	663.227	1.0177	1073.62	1.0177	136.783
1.0187	1672.81	1.0187	753.751	1.0187	1034.33	1.0187	662.678	1.0187	1075.23	1.0187	135.326
1.0197	1673.47	1.0197	753.754	1.0197	1035.69	1.0197	662.298	1.0197	1076.7	1.0197	136.491
1.0207	1674.22	1.0207	753.699	1.0207	1036.99	1.0207	662.253	1.0207	1077.9	1.0207	138
1.0217	1674.88	1.0217	753.724	1.0217	1038.48	1.0217	662.658	1.0217	1078.81	1.0217	139.646
1.0227	1675.47	1.0227	754.005	1.0227	1040.18	1.0227	663.446	1.0227	1079.42	1.0227	138.48
1.0237	1676.19	1.0237	754.617	1.0237	1041.97	1.0237	664.368	1.0237	1079.83	1.0237	138.634
1.0247	1677.19	1.0247	755.522	1.0247	1043.6	1.0247	665.202	1.0247	1080.44	1.0247	140.023
1.0257	1678.35	1.0257	756.63	1.0257	1044.96	1.0257	665.926	1.0257	1081.6	1.0257	138.377
1.0267	1679.61	1.0267	757.765	1.0267	1046.14	1.0267	666.914	1.0267	1083.26	1.0267	139.526
1.0277	1680.8	1.0277	758.737	1.0277	1047.09	1.0277	668.199	1.0277	1085.28	1.0277	137.486
1.0287	1682.02	1.0287	759.407	1.0287	1047.65	1.0287	669.631	1.0287	1087.44	1.0287	138.943
1.0297	1683.64	1.0297	759.835	1.0297	1047.77	1.0297	671.008	1.0297	1089.44	1.0297	140.006
1.0307	1685.81	1.0307	760.114	1.0307	1047.46	1.0307	672.221	1.0307	1091.27	1.0307	139.389
1.0317	1688.22	1.0317	760.358	1.0317	1046.98	1.0317	673.235	1.0317	1092.99	1.0317	138.72
1.0327	1690.42	1.0327	760.646	1.0327	1046.71	1.0327	674.155	1.0327	1094.51	1.0327	139.097
1.0337	1692.29	1.0337	760.992	1.0337	1046.68	1.0337	675.015	1.0337	1096.01	1.0337	141.926
1.0347	1693.91	1.0347	761.458	1.0347	1046.75	1.0347	675.835	1.0347	1097.58	1.0347	139.749
1.0357	1695.35	1.0357	762.157	1.0357	1046.92	1.0357	676.753	1.0357	1099.09	1.0357	137.983
1.0367	1696.75	1.0367	763.01	1.0367	1047.12	1.0367	678.027	1.0367	1100.46	1.0367	137.589
1.0377	1698.06	1.0377	763.859	1.0377	1047.13	1.0377	679.744	1.0377	1101.48	1.0377	140.04
1.0387	1699.29	1.0387	764.609	1.0387	1046.89	1.0387	681.764	1.0387	1102.19	1.0387	139.011
1.0397	1700.61	1.0397	765.144	1.0397	1046.43	1.0397	683.8	1.0397	1102.83	1.0397	136.423
1.0407	1702.25	1.0407	765.355	1.0407	1045.84	1.0407	685.344	1.0407	1103.16	1.0407	136.457
1.0417	1704.26	1.0417	765.23	1.0417	1045.21	1.0417	686.287	1.0417	1102.98	1.0417	138.034
1.0427	1706.67	1.0427	764.804	1.0427	1044.61	1.0427	686.829	1.0427	1102.41	1.0427	138.771
1.0437	1709.44	1.0437	764.173	1.0437	1043.98	1.0437	687.294	1.0437	1101.57	1.0437	137.589
1.0447	1712.2	1.0447	763.537	1.0447	1043.31	1.0447	688.038	1.0447	1100.71	1.0447	134.589
1.0457	1715.07	1.0457	763.002	1.0457	1042.58	1.0457	689.169	1.0457	1099.82	1.0457	130.766
1.0467	1718.18	1.0467	762.584	1.0467	1041.85	1.0467	690.476	1.0467	1098.62	1.0467	132.24
1.0477	1721.55	1.0477	762.237	1.0477	1041.11	1.0477	691.822	1.0477	1097.29	1.0477	136.731
1.0487	1725.07	1.0487	761.978	1.0487	1040.58	1.0487	693.169	1.0487	1096.54	1.0487	137.691
1.0497	1728.81	1.0497	761.874	1.0497	1040.28	1.0497	694.576	1.0497	1096.78	1.0497	137.503
1.0507	1732.63	1.0507	761.927	1.0507	1040.06	1.0507	696.075	1.0507	1097.87	1.0507	137.571
1.0517	1736.52	1.0517	762.185	1.0517	1039.8	1.0517	697.584	1.0517	1099.46	1.0517	135.566
1.0527	1740.57	1.0527	762.662	1.0527	1039.57	1.0527	698.999	1.0527	1101.19	1.0527	134.126
1.0537	1744.52	1.0537	763.249	1.0537	1039.54	1.0537	700.07	1.0537	1102.72	1.0537	139.234
1.0547	1747.82	1.0547	763.871	1.0547	1039.93	1.0547	700.79	1.0547	1103.91	1.0547	139.286
1.0557	1750.48	1.0557	764.531	1.0557	1040.57	1.0557	701.2	1.0557	1104.66	1.0557	139.714
1.0567	1752.82	1.0567	765.226	1.0567	1041.36	1.0567	701.328	1.0567	1104.94	1.0567	140.914
1.0577	1755.01	1.0577	765.956	1.0577	1042.08	1.0577	701.236	1.0577	1105.12	1.0577	141.446
1.0587	1757.42	1.0587	766.719	1.0587	1042.71	1.0587	701.085	1.0587	1105.63	1.0587	140.897
1.0597	1760.03	1.0597	767.487	1.0597	1043.32	1.0597	700.789	1.0597	1106.54	1.0597	138.137
1.0607	1762.94	1.0607	768.254	1.0607	1044.11	1.0607	700.366	1.0607	1107.82	1.0607	138.429
1.0617	1766.01	1.0617	769.045	1.0617	1045.11	1.0617	699.903	1.0617	1109.66	1.0617	139.817
1.0627	1769.38	1.0627	769.908	1.0627	1046.58	1.0627	699.317	1.0627	1112.08	1.0627	141.36
1.0637	1772.8	1.0637	770.787	1.0637	1048.42	1.0637	698.612	1.0637	1114.58	1.0637	141.771
1.0647	1776.12	1.0647	771.551	1.0647	1050.34	1.0647	697.965	1.0647	1116.95	1.0647	140.709
1.0657	1779.37	1.0657	772.09	1.0657	1052.06	1.0657	697.373	1.0657	1119.13	1.0657	138.806
1.0667	1782.83	1.0667	772.475	1.0667	1053.33	1.0667	696.793	1.0667	1121.08	1.0667	138.754
1.0677	1786.3	1.0677	772.82	1.0677	1054.2	1.0677	696.463	1.0677	1123.02	1.0677	142.286
1.0687	1789.71	1.0687	773.232	1.0687	1054.92	1.0687	696.425	1.0687	1124.97	1.0687	141.686
1.0697	1792.93	1.0697	773.795	1.0697	1055.65	1.0697	696.54	1.0697	1126.54	1.0697	140.709
1.0707	1795.92	1.0707	774.494	1.0707	1056.33	1.0707	696.816	1.0707	1127.94	1.0707	140.674
1.0717	1798.63	1.0717	775.262	1.0717	1057.01	1.0717	697.126	1.0717	1129.76	1.0717	139.697
1.0727	1801.2	1.0727	776.093	1.0727	1057.53	1.0727	697.147	1.0727	1132.01	1.0727	142.303
1.0737	1803.54	1.0737	776.976	1.0737	1057.87	1.0737	696.968	1.0737	1134.62	1.0737	142.389
1.0747	1805.77	1.0747	777.843	1.0747	1058.12	1.0747	696.753	1.0747	1137.28	1.0747	142.2
1.0757	1807.86	1.0757	778.633	1.0757	1058.16	1.0757	696.424	1.0757	1139.57	1.0757	143.194
1.0767	1810.1	1.0767	779.262	1.0767	1057.98	1.0767	696.068	1.0767	1141.28	1.0767	144.343
1.0777	1812.5	1.0777	779.678	1.0777	1057.64	1.0777	695.623	1.0777	1142.49	1.0777	144.137
1.0787	1814.99	1.0787	779.948	1.0787	1057.14	1.0787	695.203	1.0787	1143.09	1.0787	142.423
1.0797	1817.23	1.0797	780.163	1.0797	1056.51	1.0797	695.108	1.0797	1143.43	1.0797	141.463
1.0807	1819.12	1.0807	780.358	1.0807	1055.96	1.0807	695.381	1.0807	1143.84	1.0807	143.469
1.0817	1820.58	1.0817	780.619	1.0817	1055.57	1.0817	695.997	1.0817	1144.53	1.0817	143.743
1.0827	1821.61	1.0827	781.003	1.0827	1055.38	1.0827	696.875	1.0827	1145.29	1.0827	143.451
1.0837	1822.41	1.0837	781.555	1.0837	1055.19	1.0837	697.825	1.0837	1145.74	1.0837	143.057
1.0847	1822.93	1.0847	782.377	1.0847	1054.93	1.0847	698.824	1.0847	1145.61	1.0847	144.514
1.0857	1823.26	1.0857	783.38	1.0857	1054.56	1.0857	699.89	1.0857	1144.96	1.0857	144.617
1.0867	1823.98	1.0867	784.403	1.0867	1054.05	1.0867	700.964	1.0867	1144.22	1.0867	144.72
1.0877	1825.11	1.0877	785.331	1.0877	1053.47	1.0877	701.891	1.0877	1143.78	1.0877	146.057
1.0887	1826.74	1.0887	786.159	1.0887	1052.9	1.0887	702.493	1.0887	1143.83	1.0887	145.731
1.0897	1828.75	1.0897	786.778	1.0897	1052.28	1.0897	702.639	1.0897	1144.15	1.0897	146.383
1.0907	1830.85	1.0907	787.151	1.0907	1051.73	1.0907	702.421	1.0907	1144.51	1.0907	144.771
1.0917	1832.84	1.0917	787.282	1.0917	1051.31	1.0917	702.261	1.0917	1144.88	1.0917	144.291
1.0927	1834.72	1.0927	787.248	1.0927	1051.01	1.0927	702.615	1.0927	1145.36	1.0927	145.32
1.0937	1836.5	1.0937	787.118	1.0937	1050.7	1.0937	703.67	1.0937	1146.08	1.0937	144.034
1.0947	1838.3	1.0947	787.147	1.0947	1050.52	1.0947	705.362	1.0947	1147.08	1.0947	142.063
1.0957	1840.12	1.0957	787.343	1.0957	1050.55	1.0957	707.334	1.0957	1148.05	1.0957	142.92
1.0967	1841.7	1.0967	787.677	1.0967	1050.83	1.0967	709.344	1.0967	1149.05	1.0967	145.286
1.0977	1842.99	1.0977	787.942	1.0977	1051.32	1.0977	711.475	1.0977	1150.37	1.0977	142.2
1.0987	1843.98	1.0987	787.988	1.0987	1051.77	1.0987	713.631	1.0987	1152.05	1.0987	142.954
1.0997	1845.11	1.0997	787.765	1.0997	1051.84	1.0997	715.495	1.0997	1154	1.0997	142.251
1.1007	1846.54	1.1007	787.398	1.1007	1051.72	1.1007	716.81	1.1007	1156.1	1.1007	144.36
1.1017	1848.33	1.1017	787.099	1.1017	1051.69	1.1017	717.597	1.1017	1158.16	1.1017	145.269
1.1027	1850.16	1.1027	786.973	1.1027	1052	1.1027	718.108	1.1027	1160.05	1.1027	144.634
1.1037	1851.78	1.1037	786.851	1.1037	1052.71	1.1037	718.782	1.1037	1161.89	1.1037	146.743
1.1047	1853.02	1.1047	786.776	1.1047	1053.55	1.1047	719.781	1.1047	1163.89	1.1047	146.606
1.1057	1854.18	1.1057	786.803	1.1057	1054.14	1.1057	720.703	1.1057	1166.2	1.1057	147.463
1.1067	1855.32	1.1067	787.001	1.1067	1054.41	1.1067	721.359	1.1067	1169.07	1.1067	148.731
1.1077	1856.28	1.1077	787.419	1.1077	1054.33	1.1077	721.669	1.1077	1172.58	1.1077	148.029
1.1087	1857.53	1.1087	788.508	1.1087	1054.61	1.1087	722.571	1.1087	1173.98	1.1087	148.577
1.1097	1858.77	1.1097	789.684	1.1097	1054.89	1.1097	723.445	1.1097	1175.38	1.1097	149.554
1.1107	1860.01	1.1107	790.948	1.1107	1055.19	1.1107	724.29	1.1107	1176.78	1.1107	147.634
1.1117	1861.24	1.1117	792.3	1.1117	1055.5	1.1117	725.106	1.1117	1178.18	1.1117	145.251
1.1127	1862.47	1.1127	793.74	1.1127	1055.81	1.1127	725.893	1.1127	1179.58	1.1127	146.091
1.1137	1863.7	1.1137	795.268	1.1137	1056.14	1.1137	726.652	1.1137	1180.97	1.1137	147.326
1.1147	1864.92	1.1147	796.884	1.1147	1056.48	1.1147	727.382	1.1147	1182.37	1.1147	150.343
1.1157	1866.14	1.1157	798.588	1.1157	1056.82	1.1157	728.084	1.1157	1183.76	1.1157	150.549
1.1167	1867.35	1.1167	800.38	1.1167	1057.18	1.1167	728.756	1.1167	1185.15	1.1167	146.811
1.1177	1868.56	1.1177	802.26	1.1177	1057.54	1.1177	729.401	1.1177	1186.55	1.1177	147.154
1.1187	1869.77	1.1187	804.228	1.1187	1057.92	1.1187	730.016	1.1187	1187.94	1.1187	148.817
1.1197	1870.97	1.1197	806.284	1.1197	1058.31	1.1197	730.603	1.1197	1189.33	1.1197	149.743
1.1207	1872.16	1.1207	808.428	1.1207	1058.7	1.1207	731.162	1.1207	1190.72	1.1207	148.869
1.1217	1873.36	1.1217	810.66	1.1217	1059.11	1.1217	731.691	1.1217	1192.1	1.1217	145.937
1.1227	1874.54	1.1227	812.98	1.1227	1059.52	1.1227	732.192	1.1227	1193.49	1.1227	152.829
1.1237	1875.73	1.1237	815.387	1.1237	1059.95	1.1237	732.665	1.1237	1194.88	1.1237	151.8
1.1247	1876.91	1.1247	817.883	1.1247	1060.38	1.1247	733.108	1.1247	1196.26	1.1247	150.703
1.1257	1878.08	1.1257	820.467	1.1257	1060.83	1.1257	733.523	1.1257	1197.65	1.1257	150.103
1.1267	1879.25	1.1267	823.139	1.1267	1061.28	1.1267	733.91	1.1267	1199.03	1.1267	151.183
1.1277	1880.42	1.1277	825.898	1.1277	1061.75	1.1277	734.268	1.1277	1200.41	1.1277	151.92
1.1287	1881.58	1.1287	828.746	1.1287	1062.22	1.1287	734.597	1.1287	1201.79	1.1287	149.52
1.1297	1882.74	1.1297	831.681	1.1297	1062.71	1.1297	734.897	1.1297	1203.17	1.1297	150.583
1.1307	1883.89	1.1307	834.705	1.1307	1063.2	1.1307	735.169	1.1307	1204.55	1.1307	154.543
1.1317	1885.04	1.1317	837.816	1.1317	1063.71	1.1317	735.412	1.1317	1205.93	1.1317	156.909
1.1327	1886.18	1.1327	841.016	1.1327	1064.22	1.1327	735.627	1.1327	1207.3	1.1327	155.006

## Sheet: Fig.3d
	0.2 V		0.4 V		0.5 V		0.6 V		0.8 V
1.046	-0.08352	1.077	-0.09398	1.102	-0.09725	1.035	-0.04468	1.132	-0.09582
1.113	-0.02488	1.113	-0.0226	1.132	-0.02925	1.067	0.01384	1.157	-0.03283
1.115	0.04895	1.115	0.05116	1.135	0.04416	1.06	0.08095	1.151	0.0433
1.133	0.1214	1.129	0.1251	1.148	0.1197	1.076	0.1498	1.153	0.1148
1.139	0.1979	1.141	0.2005	1.16	0.1957	1.085	0.2211	1.156	0.1893
1.164	0.2797	1.165	0.2824	1.183	0.2762	1.109	0.2946	1.174	0.2631
1.192	0.3622	1.194	0.3649	1.21	0.3567	1.132	0.3687	1.2	0.3401
1.226	0.4417	1.229	0.4455	1.244	0.4368	1.161	0.4461	1.232	0.4212
1.268	0.5262	1.272	0.5312	1.286	0.5234	1.197	0.5317	1.273	0.5105
1.319	0.618	1.325	0.6244	1.339	0.6179	1.247	0.6262	1.325	0.6074
1.382	0.7219	1.389	0.7296	1.404	0.7238	1.311	0.7329	1.392	0.7155
1.46	0.8379	1.468	0.8467	1.484	0.8406	1.393	0.8515	1.471	0.8327
1.556	0.9654	1.567	0.9744	1.583	0.9679	1.494	0.9804	1.569	0.9581
1.676	1.101	1.689	1.11	1.705	1.103	1.619	1.117	1.689	1.09
1.823	1.242	1.839	1.25	1.855	1.241	1.771	1.259	1.839	1.226
2.002	1.383	2.021	1.389	2.037	1.379	1.956	1.402	2.024	1.362
2.234	1.506	2.253	1.51	2.271	1.497	2.193	1.524	2.238	1.488
2.508	1.605	2.528	1.607	2.547	1.592	2.472	1.62	2.48	1.591
2.798	1.682	2.819	1.682	2.837	1.663	2.77	1.694	2.751	1.667
3.096	1.729	3.116	1.725	3.134	1.703	3.074	1.735	3.041	1.705
3.388	1.739	3.408	1.733	3.426	1.706	3.374	1.737	3.349	1.694
3.667	1.711	3.688	1.703	3.705	1.671	3.662	1.698	3.652	1.64
3.924	1.652	3.946	1.64	3.962	1.603	3.926	1.624	3.918	1.556
4.151	1.57	4.175	1.555	4.191	1.511	4.16	1.527	4.144	1.456
4.347	1.48	4.371	1.46	4.388	1.408	4.362	1.417	4.335	1.35
4.511	1.394	4.537	1.367	4.554	1.305	4.532	1.306	4.5	1.247
4.648	1.319	4.677	1.284	4.69	1.21	4.677	1.201	4.641	1.153
4.763	1.262	4.795	1.218	4.804	1.127	4.802	1.108	4.758	1.07
4.863	1.227	4.9	1.171	4.908	1.061	4.912	1.028	4.851	0.9997
4.954	1.216	4.997	1.145	5.006	1.011	5.012	0.9625	4.926	0.9448
5.039	1.229	5.089	1.14	5.107	0.9752	5.106	0.9093	4.992	0.907
5.122	1.267	5.183	1.154	5.21	0.9511	5.197	0.8666	5.058	0.8834
5.208	1.328	5.281	1.185	5.313	0.9332	5.279	0.8295	5.129	0.8719
5.297	1.415	5.386	1.234	5.419	0.9195	5.353	0.7972	5.208	0.8714
5.393	1.532	5.503	1.301	5.527	0.909	5.433	0.7704	5.299	0.8834
5.498	1.681	5.634	1.385	5.637	0.8998	5.521	0.747	5.398	0.906
5.614	1.866	5.781	1.484	5.743	0.8893	5.614	0.7248	5.496	0.9377
5.742	2.085	5.944	1.594	5.848	0.8759	5.704	0.7023	5.595	0.9762
5.89	2.342	6.13	1.709	5.958	0.859	5.789	0.6795	5.698	1.022
6.06	2.643	6.34	1.829	6.069	0.8383	5.871	0.6562	5.81	1.073
6.254	3	6.573	1.956	6.178	0.8127	5.951	0.6332	5.937	1.132
6.474	3.414	6.828	2.085	6.295	0.7855	6.023	0.6107	6.08	1.195
6.72	3.877	7.096	2.21	6.408	0.7586	6.087	0.5914	6.212	1.238
7.016	4.432	7.395	2.331	6.504	0.7249	6.152	0.572	6.35	1.274
7.373	5.047	7.72	2.425	6.591	0.6747	6.217	0.534	6.494	1.288
7.782	5.718	8.057	2.497	6.671	0.6237	6.28	0.497	6.653	1.298
8.26	6.541	8.424	2.581	6.754	0.5889	6.344	0.4831	6.856	1.347
8.775	7.47	8.797	2.662	6.832	0.572	6.397	0.4888	7.068	1.402
9.334	8.496	9.157	2.738	6.898	0.564	6.449	0.5123	7.286	1.456
9.981	9.668	9.526	2.814	6.958	0.5528	6.511	0.5401	7.509	1.501
10.72	11	9.909	2.88	7.015	0.5397	6.58	0.5688	7.736	1.527
11.55	12.52	10.31	2.929	7.074	0.527	6.654	0.5998	7.967	1.538
12.49	14.28	10.72	2.959	7.137	0.5171	6.733	0.6344	8.202	1.537
13.52	16.28	11.15	2.966	7.203	0.5099	6.816	0.6684	8.431	1.528
14.66	18.6	11.58	2.943	7.269	0.5056	6.906	0.6995	8.648	1.516
15.9	21.38	12.03	2.872	7.343	0.506	7.002	0.738	8.873	1.493
17.4	24.52	12.46	2.749	7.414	0.4825	7.086	0.7443	8.918	1.393
19.18	28.01	12.84	2.615	7.47	0.4468	7.18	0.7266	8.936	1.276
21.12	32.15	13.19	2.504	7.518	0.4317	7.307	0.7292	9.134	1.228
23.26	36.95	13.52	2.41	7.569	0.4324	7.442	0.7433	9.38	1.215
25.56	42.42	13.85	2.34	7.625	0.443	7.57	0.7604	9.645	1.22
28.26	48.97	14.13	2.258	7.689	0.4582	7.695	0.7699	9.861	1.225
31.32	56.68	14.37	2.155	7.762	0.4797	7.814	0.7745	10.04	1.222
34.76	65.89	14.61	2.066	7.835	0.4959	7.925	0.7758	10.2	1.207
38.81	76.46	14.85	1.981	7.907	0.5096	8.037	0.7731	10.35	1.195
43.32	89.39	15.12	1.9	7.989	0.5225	8.162	0.7612	10.51	1.175
48.43	104.7	15.39	1.821	8.079	0.5329	8.296	0.7461	10.66	1.157
54.24	121.4	15.64	1.757	8.162	0.5409	8.378	0.7096	10.69	1.168
60.84	140.5	15.87	1.692	8.243	0.5394	8.404	0.6894	10.33	1.242
68.21	161.9	16.07	1.638	8.317	0.541	8.502	0.6731	10.18	1.26
76.29	186.2	16.26	1.617	8.385	0.5587	8.649	0.6465	10.48	1.206
85.91	214.3	16.44	1.621	8.457	0.5853	8.751	0.6634	10.84	1.174
97.31	246.5	16.62	1.646	8.533	0.619	8.817	0.7157	11.34	1.153

## Sheet: Fig.3e
time (h)	E (V vs. RHE)
0.00833	0.5614
0.01667	0.5622
0.025	0.5621
0.03333	0.5642
0.04167	0.5624
0.05	0.5639
0.05833	0.5639
0.06667	0.5633
0.075	0.5643
0.08333	0.5641
0.09167	0.5652
0.1	0.5642
0.10833	0.564
0.11667	0.5654
0.125	0.5668
0.13333	0.5665
0.14167	0.565
0.15	0.5668
0.15833	0.5677
0.16667	0.5675
0.175	0.5681
0.18333	0.5709
0.19167	0.5693
0.2	0.5691
0.20833	0.5674
0.21667	0.5678
0.225	0.5675
0.23333	0.5691
0.24167	0.5687
0.25	0.5684
0.25833	0.5684
0.26667	0.5708
0.275	0.5689
0.28333	0.5704
0.29167	0.5701
0.3	0.5718
0.30833	0.5713
0.31667	0.5702
0.325	0.5728
0.33333	0.5725
0.34167	0.5731
0.35	0.5736
0.35833	0.5721
0.36667	0.5725
0.375	0.5707
0.38333	0.5742
0.39167	0.5718
0.4	0.5738
0.40833	0.5759
0.41667	0.5741
0.425	0.5723
0.43333	0.574
0.44167	0.5741
0.45	0.5727
0.45833	0.5742
0.46667	0.573
0.475	0.5731
0.48333	0.575
0.49167	0.5746
0.5	0.5727
0.50833	0.574
0.51667	0.5745
0.525	0.5753
0.53333	0.5755
0.54167	0.5752
0.55	0.5737
0.55833	0.5746
0.56667	0.5769
0.575	0.574
0.58333	0.5794
0.59167	0.5752
0.6	0.5748
0.60833	0.5748
0.61667	0.5761
0.625	0.5765
0.63333	0.5757
0.64167	0.5767
0.65	0.5751
0.65833	0.5769
0.66667	0.5763
0.675	0.5756
0.68333	0.5757
0.69167	0.5752
0.7	0.5768
0.70833	0.5756
0.71667	0.5759
0.725	0.5758
0.73333	0.5772
0.74167	0.5773
0.75	0.5769
0.75833	0.5769
0.76667	0.578
0.775	0.5765
0.78333	0.5792
0.79167	0.578
0.8	0.5768
0.80833	0.5785
0.81667	0.578
0.825	0.5811
0.83333	0.5777
0.84167	0.5787
0.85	0.5783
0.85833	0.5813
0.86667	0.5775
0.875	0.5812
0.88333	0.5784
0.89167	0.5807
0.9	0.5789
0.90833	0.5794
0.91667	0.5768
0.925	0.5776
0.93333	0.579
0.94167	0.5783
0.95	0.5781
0.95833	0.5783
0.96667	0.5803
0.975	0.5795
0.98333	0.5785
0.99167	0.5793
1	0.5784
1.00833	0.5787
1.01667	0.5788
1.025	0.5786
1.03333	0.5787
1.04167	0.5786
1.05	0.5784
1.05833	0.5804
1.06667	0.5789
1.075	0.5782
1.08333	0.5815
1.09167	0.5792
1.1	0.5807
1.10833	0.5831
1.11667	0.5832
1.125	0.5827
1.13333	0.582
1.14167	0.5819
1.15	0.5802
1.15833	0.5808
1.16667	0.5811
1.175	0.5796
1.18333	0.5828
1.19167	0.579
1.2	0.5801
1.20833	0.5822
1.21667	0.5819
1.225	0.5802
1.23333	0.5806
1.24167	0.5799
1.25	0.5806
1.25833	0.5813
1.26667	0.5819
1.275	0.5803
1.28333	0.5803
1.29167	0.5808
1.3	0.5837
1.30833	0.5824
1.31667	0.5806
1.325	0.5792
1.33333	0.5816
1.34167	0.5804
1.35	0.5811
1.35833	0.5826
1.36667	0.5808
1.375	0.5819
1.38333	0.5826
1.39167	0.5823
1.4	0.5811
1.40833	0.5836
1.41667	0.5837
1.425	0.5844
1.43333	0.5856
1.44167	0.5855
1.45	0.5833
1.45833	0.5843
1.46667	0.5833
1.475	0.5836
1.48333	0.5849
1.49167	0.5829
1.5	0.5849
1.50833	0.5842
1.51667	0.5845
1.525	0.5834
1.53333	0.5843
1.54167	0.5843
1.55	0.5833
1.55833	0.5851
1.56667	0.5837
1.575	0.5845
1.58333	0.5837
1.59167	0.5848
1.6	0.5831
1.60833	0.5846
1.61667	0.5869
1.625	0.5834
1.63333	0.5851
1.64167	0.5864
1.65	0.5852
1.65833	0.5831
1.66667	0.5872
1.675	0.5842
1.68333	0.5852
1.69167	0.5857
1.7	0.585
1.70833	0.5858
1.71667	0.5855
1.725	0.5854
1.73333	0.5861
1.74167	0.5862
1.75	0.5864
1.75833	0.5877
1.76667	0.5871
1.775	0.5889
1.78333	0.5855
1.79167	0.5869
1.8	0.5863
1.80833	0.5855
1.81667	0.5876
1.825	0.5856
1.83333	0.5878
1.84167	0.5875
1.85	0.588
1.85833	0.5875
1.86667	0.5866
1.875	0.5858
1.88333	0.5847
1.89167	0.5888
1.9	0.5884
1.90833	0.5884
1.91667	0.5863
1.925	0.5867
1.93333	0.5839
1.94167	0.5867
1.95	0.5866
1.95833	0.5884
1.96667	0.587
1.975	0.587
1.98333	0.5865
1.99167	0.5868
2	0.585
2.00833	0.5859
2.01667	0.5868
2.025	0.5845
2.03333	0.5887
2.04167	0.5888
2.05	0.5866
2.05833	0.5879
2.06667	0.5906
2.075	0.5881
2.08333	0.5891
2.09167	0.5906
2.1	0.59
2.10833	0.5896
2.11667	0.5863
2.125	0.5891
2.13333	0.5886
2.14167	0.5895
2.15	0.5892
2.15833	0.5869
2.16667	0.5864
2.175	0.5872
2.18333	0.5877
2.19167	0.5883
2.2	0.5886
2.20833	0.5889
2.21667	0.5885
2.225	0.5894
2.23333	0.5883
2.24167	0.5905
2.25	0.5879
2.25833	0.5893
2.26667	0.5906
2.275	0.589
2.28333	0.5893
2.29167	0.5905
2.3	0.5923
2.30833	0.5883
2.31667	0.5903
2.325	0.5904
2.33333	0.5909
2.34167	0.5896
2.35	0.5882
2.35833	0.5886
2.36667	0.5895
2.375	0.5885
2.38333	0.5878
2.39167	0.5912
2.4	0.5891
2.40833	0.5891
2.41667	0.5905
2.425	0.5914
2.43333	0.5889
2.44167	0.5904
2.45	0.5889
2.45833	0.5897
2.46667	0.5905
2.475	0.59
2.48333	0.5907
2.49167	0.5904
2.5	0.5898
2.50833	0.5894
2.51667	0.5908
2.525	0.5899
2.53333	0.5899
2.54167	0.5885
2.55	0.5915
2.55833	0.591
2.56667	0.5913
2.575	0.5911
2.58333	0.5908
2.59167	0.5914
2.6	0.5913
2.60833	0.5905
2.61667	0.5899
2.625	0.5914
2.63333	0.5901
2.64167	0.5909
2.65	0.592
2.65833	0.5938
2.66667	0.5895
2.675	0.5909
2.68333	0.5919
2.69167	0.5915
2.7	0.5912
2.70833	0.5919
2.71667	0.5902
2.725	0.5914
2.73333	0.5912
2.74167	0.5921
2.75	0.5911
2.75833	0.5919
2.76667	0.5893
2.775	0.5907
2.78333	0.5938
2.79167	0.5918
2.8	0.5914
2.80833	0.5936
2.81667	0.5912
2.825	0.5934
2.83333	0.5917
2.84167	0.5913
2.85	0.593
2.85833	0.5907
2.86667	0.5913
2.875	0.5919
2.88333	0.591
2.89167	0.5946
2.9	0.5899
2.90833	0.5917
2.91667	0.591
2.925	0.5912
2.93333	0.5906
2.94167	0.5919
2.95	0.5928
2.95833	0.595
2.96667	0.593
2.975	0.5927
2.98333	0.5921
2.99167	0.5927
3	0.5899
3.00833	0.5914
3.01667	0.5916
3.025	0.5911
3.03333	0.593
3.04167	0.5951
3.05	0.5903
3.05833	0.5923
3.06667	0.5923
3.075	0.5936
3.08333	0.5922
3.09167	0.5909
3.1	0.5923
3.10833	0.592
3.11667	0.5918
3.125	0.592
3.13333	0.5924
3.14167	0.5929
3.15	0.5914
3.15833	0.5942
3.16667	0.5941
3.175	0.5944
3.18333	0.593
3.19167	0.5917
3.2	0.5935
3.20833	0.5942
3.21667	0.5931
3.225	0.5931
3.23333	0.5921
3.24167	0.593
3.25	0.5929
3.25833	0.5944
3.26667	0.5925
3.275	0.5925
3.28333	0.5919
3.29167	0.5922
3.3	0.5918
3.30833	0.5963
3.31667	0.5942
3.325	0.5936
3.33333	0.5951
3.34167	0.594
3.35	0.5938
3.35833	0.5923
3.36667	0.5945
3.375	0.5934
3.38333	0.5946
3.39167	0.5958
3.4	0.5928
3.40833	0.5943
3.41667	0.5942
3.425	0.593
3.43333	0.5958
3.44167	0.5945
3.45	0.5947
3.45833	0.5944
3.46667	0.5941
3.475	0.594
3.48333	0.5958
3.49167	0.5945
3.5	0.5935
3.50833	0.5964
3.51667	0.5966
3.525	0.5963
3.53333	0.5974
3.54167	0.5968
3.55	0.5968
3.55833	0.5976
3.56667	0.5966
3.575	0.5957
3.58333	0.5947
3.59167	0.5943
3.6	0.5945
3.60833	0.5953
3.61667	0.5947
3.625	0.5949
3.63333	0.5953
3.64167	0.5927
3.65	0.5949
3.65833	0.5961
3.66667	0.5936
3.675	0.5963
3.68333	0.5962
3.69167	0.5947
3.7	0.5949
3.70833	0.5937
3.71667	0.5946
3.725	0.5951
3.73333	0.5973
3.74167	0.5948
3.75	0.5955
3.75833	0.5955
3.76667	0.5953
3.775	0.596
3.78333	0.597
3.79167	0.5949
3.8	0.5956
3.80833	0.5963
3.81667	0.5963
3.825	0.5977
3.83333	0.5959
3.84167	0.5968
3.85	0.5953
3.85833	0.5947
3.86667	0.5955
3.875	0.5966
3.88333	0.5948
3.89167	0.5949
3.9	0.5966
3.90833	0.5969
3.91667	0.5962
3.925	0.597
3.93333	0.5975
3.94167	0.5983
3.95	0.5972
3.95833	0.596
3.96667	0.5966
3.975	0.5966
3.98333	0.5959
3.99167	0.5984
4	0.597
4.00833	0.5974
4.01667	0.5997
4.025	0.5986
4.03333	0.5948
4.04167	0.5961
4.05	0.5973
4.05833	0.5971
4.06667	0.5956
4.075	0.5987
4.08333	0.5967
4.09167	0.5946
4.1	0.5981
4.10833	0.5952
4.11667	0.5953
4.125	0.5958
4.13333	0.5987
4.14167	0.5995
4.15	0.597
4.15833	0.5968
4.16667	0.5972
4.175	0.5967
4.18333	0.5975
4.19167	0.5968
4.2	0.5967
4.20833	0.5956
4.21667	0.5971
4.225	0.596
4.23333	0.5978
4.24167	0.5978
4.25	0.5964
4.25833	0.5965
4.26667	0.5992
4.275	0.5971
4.28333	0.5975
4.29167	0.5982
4.3	0.5991
4.30833	0.5957
4.31667	0.5959
4.325	0.5964
4.33333	0.5974
4.34167	0.5961
4.35	0.598
4.35833	0.5982
4.36667	0.5964
4.375	0.597
4.38333	0.5984
4.39167	0.5993
4.4	0.6003
4.40833	0.5962
4.41667	0.5989
4.425	0.5966
4.43333	0.5976
4.44167	0.5961
4.45	0.598
4.45833	0.5987
4.46667	0.5981
4.475	0.5976
4.48333	0.5973
4.49167	0.5978
4.5	0.6003
4.50833	0.597
4.51667	0.5983
4.525	0.5981
4.53333	0.5998
4.54167	0.599
4.55	0.5981
4.55833	0.5983
4.56667	0.597
4.575	0.5981
4.58333	0.5988
4.59167	0.5962
4.6	0.5983
4.60833	0.6011
4.61667	0.5995
4.625	0.5995
4.63333	0.5992
4.64167	0.5987
4.65	0.6013
4.65833	0.5972
4.66667	0.5974
4.675	0.5992
4.68333	0.6018
4.69167	0.5997
4.7	0.6003
4.70833	0.6004
4.71667	0.598
4.725	0.599
4.73333	0.5981
4.74167	0.6
4.75	0.5978
4.75833	0.5977
4.76667	0.5989
4.775	0.6005
4.78333	0.5997
4.79167	0.6001
4.8	0.6001
4.80833	0.5987
4.81667	0.5996
4.825	0.5988
4.83333	0.5994
4.84167	0.6003
4.85	0.599
4.85833	0.5986
4.86667	0.6006
4.875	0.5992
4.88333	0.5993
4.89167	0.6003
4.9	0.5988
4.90833	0.5989
4.91667	0.5998
4.925	0.6018
4.93333	0.599
4.94167	0.599
4.95	0.6006
4.95833	0.6031
4.96667	0.5983
4.975	0.5986
4.98333	0.6047
4.99167	0.6002
5	0.6013
5.00833	0.6029
5.01667	0.6011
5.025	0.6006
5.03333	0.6016
5.04167	0.6004
5.05	0.5982
5.05833	0.6007
5.06667	0.5995
5.075	0.5979
5.08333	0.5976
5.09167	0.6009
5.1	0.6016
5.10833	0.5996
5.11667	0.5988
5.125	0.599
5.13333	0.5989
5.14167	0.5988
5.15	0.6019
5.15833	0.5996
5.16667	0.6027
5.175	0.6014
5.18333	0.6022
5.19167	0.6001
5.2	0.602
5.20833	0.6015
5.21667	0.601
5.225	0.6028
5.23333	0.6017
5.24167	0.6012
5.25	0.5995
5.25833	0.6002
5.26667	0.602
5.275	0.6002
5.28333	0.6013
5.29167	0.6003
5.3	0.6003
5.30833	0.6015
5.31667	0.5998
5.325	0.6055
5.33333	0.6007
5.34167	0.6016
5.35	0.6015
5.35833	0.6009
5.36667	0.6021
5.375	0.6038
5.38333	0.6015
5.39167	0.5984
5.4	0.6031
5.40833	0.6025
5.41667	0.6004
5.425	0.6006
5.43333	0.6006
5.44167	0.6013
5.45	0.6027
5.45833	0.6022
5.46667	0.6002
5.475	0.6001
5.48333	0.5996
5.49167	0.6008
5.5	0.6034
5.50833	0.6057
5.51667	0.6041
5.525	0.601
5.53333	0.601
5.54167	0.6023
5.55	0.6023
5.55833	0.6035
5.56667	0.6029
5.575	0.6014
5.58333	0.6002
5.59167	0.6025
5.6	0.6016
5.60833	0.6016
5.61667	0.6044
5.625	0.6017
5.63333	0.6028
5.64167	0.6013
5.65	0.6017
5.65833	0.6038
5.66667	0.6047
5.675	0.6039
5.68333	0.6055
5.69167	0.6044
5.7	0.6023
5.70833	0.6019
5.71667	0.6038
5.725	0.6023
5.73333	0.604
5.74167	0.6035
5.75	0.6023
5.75833	0.6017
5.76667	0.6018
5.775	0.6034
5.78333	0.6019
5.79167	0.6044
5.8	0.6026
5.80833	0.6027
5.81667	0.6016
5.825	0.6062
5.83333	0.6021
5.84167	0.6069
5.85	0.6014
5.85833	0.6027
5.86667	0.6033
5.875	0.602
5.88333	0.6026
5.89167	0.6042
5.9	0.6027
5.90833	0.6026
5.91667	0.6077
5.925	0.6045
5.93333	0.6045
5.94167	0.6043
5.95	0.6027
5.95833	0.6051
5.96667	0.6049
5.975	0.603
5.98333	0.6025
5.99167	0.6039
6	0.6013
6.00833	0.6012
6.01667	0.602
6.025	0.6034
6.03333	0.6044
6.04167	0.6026
6.05	0.6039
6.05833	0.6029
6.06667	0.6055
6.075	0.602
6.08333	0.6025
6.09167	0.6033
6.1	0.6024
6.10833	0.6026
6.11667	0.6033
6.125	0.6044
6.13333	0.6092
6.14167	0.6004
6.15	0.6029
6.15833	0.6033
6.16667	0.6036
6.175	0.6052
6.18333	0.6035
6.19167	0.6054
6.2	0.6065
6.20833	0.6043
6.21667	0.6053
6.225	0.6055
6.23333	0.6028
6.24167	0.6043
6.25	0.6046
6.25833	0.6073
6.26667	0.6055
6.275	0.61
6.28333	0.6044
6.29167	0.6064
6.3	0.6027
6.30833	0.6015
6.31667	0.6041
6.325	0.6038
6.33333	0.6034
6.34167	0.6037
6.35	0.6071
6.35833	0.6074
6.36667	0.6033
6.375	0.6058
6.38333	0.6047
6.39167	0.6041
6.4	0.6069
6.40833	0.6045
6.41667	0.6032
6.425	0.6044
6.43333	0.6027
6.44167	0.6061
6.45	0.6064
6.45833	0.6034
6.46667	0.6056
6.475	0.6066
6.48333	0.6063
6.49167	0.6038
6.5	0.604
6.50833	0.6062
6.51667	0.6047
6.525	0.6044
6.53333	0.6062
6.54167	0.6062
6.55	0.6048
6.55833	0.607
6.56667	0.6066
6.575	0.6038
6.58333	0.6051
6.59167	0.6048
6.6	0.6075
6.60833	0.6058
6.61667	0.6061
6.625	0.6053
6.63333	0.6058
6.64167	0.606
6.65	0.6052
6.65833	0.6034
6.66667	0.6066
6.675	0.6032
6.68333	0.6073
6.69167	0.6042
6.7	0.6052
6.70833	0.604
6.71667	0.6052
6.725	0.6044
6.73333	0.6041
6.74167	0.6046
6.75	0.608
6.75833	0.6086
6.76667	0.6054
6.775	0.6076
6.78333	0.6035
6.79167	0.6073
6.8	0.6032
6.80833	0.6034
6.81667	0.6028
6.825	0.6081
6.83333	0.6073
6.84167	0.6089
6.85	0.6079
6.85833	0.609
6.86667	0.6083
6.875	0.6076
6.88333	0.6137
6.89167	0.6039
6.9	0.6047
6.90833	0.6058
6.91667	0.6048
6.925	0.6049
6.93333	0.6043
6.94167	0.6068
6.95	0.6053
6.95833	0.6065
6.96667	0.6074
6.975	0.6038
6.98333	0.6072
6.99167	0.6061
7	0.6072
7.00833	0.6058
7.01667	0.6053
7.025	0.604
7.03333	0.6044
7.04167	0.607
7.05	0.6088
7.05833	0.608
7.06667	0.6073
7.075	0.6073
7.08333	0.6069
7.09167	0.6072
7.1	0.6066
7.10833	0.6074
7.11667	0.6092
7.125	0.6063
7.13333	0.604
7.14167	0.605
7.15	0.6087
7.15833	0.6073
7.16667	0.6069
7.175	0.6127
7.18333	0.6051
7.19167	0.6106
7.2	0.6056
7.20833	0.6064
7.21667	0.6119
7.225	0.6073
7.23333	0.6057
7.24167	0.6062
7.25	0.6082
7.25833	0.6101
7.26667	0.6098
7.275	0.6066
7.28333	0.6064
7.29167	0.6065
7.3	0.6045
7.30833	0.6058
7.31667	0.605
7.325	0.6049
7.33333	0.6031
7.34167	0.6072
7.35	0.6148
7.35833	0.6054
7.36667	0.6062
7.375	0.6037
7.38333	0.6065
7.39167	0.6039
7.4	0.6089
7.40833	0.6071
7.41667	0.6059
7.425	0.609
7.43333	0.6069
7.44167	0.6093
7.45	0.6077
7.45833	0.6079
7.46667	0.6061
7.475	0.6049
7.48333	0.6071
7.49167	0.6082
7.5	0.6063
7.50833	0.6063
7.51667	0.6059
7.525	0.6078
7.53333	0.6064
7.54167	0.6076
7.55	0.6073
7.55833	0.609
7.56667	0.6059
7.575	0.6068
7.58333	0.6082
7.59167	0.6068
7.6	0.6086
7.60833	0.6067
7.61667	0.6051
7.625	0.6069
7.63333	0.607
7.64167	0.6063
7.65	0.606
7.65833	0.6086
7.66667	0.605
7.675	0.6082
7.68333	0.606
7.69167	0.6079
7.7	0.61
7.70833	0.6062
7.71667	0.6063
7.725	0.6092
7.73333	0.6076
7.74167	0.607
7.75	0.6069
7.75833	0.609
7.76667	0.6089
7.775	0.6118
7.78333	0.6084
7.79167	0.6084
7.8	0.6077
7.80833	0.6072
7.81667	0.6068
7.825	0.6096
7.83333	0.6084
7.84167	0.6078
7.85	0.6072
7.85833	0.6064
7.86667	0.6102
7.875	0.6079
7.88333	0.6076
7.89167	0.6069
7.9	0.6055
7.90833	0.6048
7.91667	0.6078
7.925	0.6072
7.93333	0.6104
7.94167	0.6069
7.95	0.6071
7.95833	0.6077
7.96667	0.6091
7.975	0.6069
7.98333	0.6068
7.99167	0.6073
8	0.6097
8.00833	0.6066
8.01667	0.606
8.025	0.6081
8.03333	0.6071
8.04167	0.6092
8.05	0.6086
8.05833	0.607
8.06667	0.6099
8.075	0.6072
8.08333	0.6126
8.09167	0.609
8.1	0.6081
8.10833	0.6061
8.11667	0.6084
8.125	0.6059
8.13333	0.61
8.14167	0.6082
8.15	0.6077
8.15833	0.609
8.16667	0.6074
8.175	0.6072
8.18333	0.6106
8.19167	0.6081
8.2	0.6084
8.20833	0.608
8.21667	0.6092
8.225	0.6089
8.23333	0.6099
8.24167	0.6077
8.25	0.6079
8.25833	0.61
8.26667	0.6106
8.275	0.6095
8.28333	0.6101
8.29167	0.6076
8.3	0.6068
8.30833	0.6112
8.31667	0.61
8.325	0.6071
8.33333	0.6075
8.34167	0.6076
8.35	0.6121
8.35833	0.6089
8.36667	0.6098
8.375	0.611
8.38333	0.6086
8.39167	0.6071
8.4	0.6082
8.40833	0.6071
8.41667	0.6089
8.425	0.6113
8.43333	0.6092
8.44167	0.6084
8.45	0.6062
8.45833	0.6099
8.46667	0.6068
8.475	0.6072
8.48333	0.6077
8.49167	0.6103
8.5	0.6099
8.50833	0.6091
8.51667	0.6089
8.525	0.6069
8.53333	0.6095
8.54167	0.61
8.55	0.6082
8.55833	0.6075
8.56667	0.6068
8.575	0.6102
8.58333	0.6087
8.59167	0.6101
8.6	0.6089
8.60833	0.607
8.61667	0.6093
8.625	0.61
8.63333	0.6079
8.64167	0.6076
8.65	0.6085
8.65833	0.6072
8.66667	0.6078
8.675	0.6096
8.68333	0.6077
8.69167	0.6091
8.7	0.6084
8.70833	0.6156
8.71667	0.6067
8.725	0.611
8.73333	0.6082
8.74167	0.609
8.75	0.6096
8.75833	0.6113
8.76667	0.6108
8.775	0.6098
8.78333	0.6119
8.79167	0.6115
8.8	0.6093
8.80833	0.6063
8.81667	0.6138
8.825	0.6081
8.83333	0.6097
8.84167	0.6098
8.85	0.6072
8.85833	0.6098
8.86667	0.6119
8.875	0.6092
8.88333	0.6084
8.89167	0.6117
8.9	0.6092
8.90833	0.6102
8.91667	0.6075
8.925	0.6097
8.93333	0.6068
8.94167	0.6095
8.95	0.6107
8.95833	0.6094
8.96667	0.6086
8.975	0.6082
8.98333	0.609
8.99167	0.6083
9	0.6075
9.00833	0.6078
9.01667	0.6089
9.025	0.6121
9.03333	0.6073
9.04167	0.612
9.05	0.6115
9.05833	0.6098
9.06667	0.6088
9.075	0.6088
9.08333	0.6117
9.09167	0.6092
9.1	0.6075
9.10833	0.6106
9.11667	0.6107
9.125	0.6082
9.13333	0.6095
9.14167	0.6112
9.15	0.6098
9.15833	0.6108
9.16667	0.6105
9.175	0.6099
9.18333	0.6091
9.19167	0.6089
9.2	0.6094
9.20833	0.6096
9.21667	0.6091
9.225	0.6091
9.23333	0.6093
9.24167	0.6103
9.25	0.6075
9.25833	0.6099
9.26667	0.6102
9.275	0.6086
9.28333	0.6098
9.29167	0.6116
9.3	0.6071
9.30833	0.6082
9.31667	0.6101
9.325	0.6069
9.33333	0.6145
9.34167	0.6068
9.35	0.6087
9.35833	0.6086
9.36667	0.6102
9.375	0.6083
9.38333	0.611
9.39167	0.6078
9.4	0.6121
9.40833	0.6073
9.41667	0.6087
9.425	0.6088
9.43333	0.6085
9.44167	0.6078
9.45	0.612
9.45833	0.6102
9.46667	0.6085
9.475	0.6108
9.48333	0.6081
9.49167	0.6112
9.5	0.6092
9.50833	0.6123
9.51667	0.6084
9.525	0.6101
9.53333	0.6088
9.54167	0.6141
9.55	0.6123
9.55833	0.6083
9.56667	0.6119
9.575	0.6057
9.58333	0.6136
9.59167	0.609
9.6	0.6164
9.60833	0.6107
9.61667	0.6101
9.625	0.6067
9.63333	0.6092
9.64167	0.6099
9.65	0.6103
9.65833	0.6131
9.66667	0.6091
9.675	0.6107
9.68333	0.6101
9.69167	0.6115
9.7	0.6114
9.70833	0.6117
9.71667	0.6105
9.725	0.6118
9.73333	0.6103
9.74167	0.6085
9.75	0.611
9.75833	0.6119
9.76667	0.6088
9.775	0.6106
9.78333	0.6124
9.79167	0.6091
9.8	0.6111
9.80833	0.6103
9.81667	0.6109
9.825	0.6104
9.83333	0.6085
9.84167	0.6143
9.85	0.6109
9.85833	0.6112
9.86667	0.6096
9.875	0.6111
9.88333	0.6089
9.89167	0.6121
9.9	0.6097
9.90833	0.6095
9.91667	0.6162
9.925	0.6086
9.93333	0.6094
9.94167	0.6118
9.95	0.6109
9.95833	0.6163
9.96667	0.6111
9.975	0.6126
9.98333	0.6122
9.99167	0.6097
10	0.6117
10.0083	0.6102
10.0167	0.6087
10.025	0.6104
10.0333	0.6106
10.0417	0.6104
10.05	0.6086
10.0583	0.6103
10.0667	0.6084
10.075	0.6089
10.0833	0.614
10.0917	0.6101
10.1	0.6113
10.1083	0.6108
10.1167	0.61
10.125	0.6103
10.1333	0.6113
10.1417	0.6095
10.15	0.6105
10.1583	0.6095
10.1667	0.6102
10.175	0.6128
10.1833	0.6158
10.1917	0.6135
10.2	0.61
10.2083	0.6107
10.2167	0.6103
10.225	0.614
10.2333	0.6201
10.2417	0.6124
10.25	0.6148
10.2583	0.6107
10.2667	0.6109
10.275	0.6115
10.2833	0.6125
10.2917	0.6108
10.3	0.6118
10.3083	0.6121
10.3167	0.6094
10.325	0.6105
10.3333	0.6106
10.3417	0.6091
10.35	0.61
10.3583	0.611
10.3667	0.6107
10.375	0.609
10.3833	0.6114
10.3917	0.6122
10.4	0.6127
10.4083	0.6093
10.4167	0.6097
10.425	0.6126
10.4333	0.6137
10.4417	0.6109
10.45	0.6096
10.4583	0.612
10.4667	0.6111
10.475	0.6126
10.4833	0.611
10.4917	0.6117
10.5	0.6085
10.5083	0.611
10.5167	0.6097
10.525	0.6125
10.5333	0.6137
10.5417	0.6112
10.55	0.6111
10.5583	0.6153
10.5667	0.6162
10.575	0.6089
10.5833	0.6102
10.5917	0.6103
10.6	0.6114
10.6083	0.6097
10.6167	0.6107
10.625	0.6102
10.6333	0.6128
10.6417	0.6123
10.65	0.6103
10.6583	0.6088
10.6667	0.6108
10.675	0.617
10.6833	0.6118
10.6917	0.6115
10.7	0.612
10.7083	0.6111
10.7167	0.6151
10.725	0.6108
10.7333	0.6111
10.7417	0.6113
10.75	0.6128
10.7583	0.6125
10.7667	0.6108
10.775	0.6123
10.7833	0.6129
10.7917	0.6113
10.8	0.6122
10.8083	0.6112
10.8167	0.6123
10.825	0.6102
10.8333	0.6127
10.8417	0.6107
10.85	0.6121
10.8583	0.6105
10.8667	0.6159
10.875	0.6131
10.8833	0.6105
10.8917	0.6116
10.9	0.6112
10.9083	0.6104
10.9167	0.6085
10.925	0.615
10.9333	0.6109
10.9417	0.612
10.95	0.6203
10.9583	0.611
10.9667	0.6097
10.975	0.6116
10.9833	0.6131
10.9917	0.6131
11	0.6173
11.0083	0.6192
11.0167	0.6098
11.025	0.6106
11.0333	0.6129
11.0417	0.6152
11.05	0.6102
11.0583	0.6171
11.0667	0.6128
11.075	0.6121
11.0833	0.6102
11.0917	0.6115
11.1	0.608
11.1083	0.6151
11.1167	0.6148
11.125	0.6125
11.1333	0.6143
11.1417	0.6171
11.15	0.6136
11.1583	0.615
11.1667	0.6109
11.175	0.6138
11.1833	0.6117
11.1917	0.6124
11.2	0.6135
11.2083	0.6138
11.2167	0.6166
11.225	0.6118
11.2333	0.6107
11.2417	0.6098
11.25	0.6125
11.2583	0.6122
11.2667	0.6126
11.275	0.6144
11.2833	0.6151
11.2917	0.6134
11.3	0.6119
11.3083	0.6128
11.3167	0.6127
11.325	0.6089
11.3333	0.6108
11.3417	0.612
11.35	0.6131
11.3583	0.6137
11.3667	0.6135
11.375	0.6134
11.3833	0.6132
11.3917	0.6141
11.4	0.6112
11.4083	0.6208
11.4167	0.6119
11.425	0.619
11.4333	0.6136
11.4417	0.6129
11.45	0.6122
11.4583	0.6128
11.4667	0.6097
11.475	0.6126
11.4833	0.614
11.4917	0.6161
11.5	0.6148
11.5083	0.6117
11.5167	0.6119
11.525	0.6127
11.5333	0.6114
11.5417	0.6117
11.55	0.6146
11.5583	0.6108
11.5667	0.6132
11.575	0.6154
11.5833	0.6141
11.5917	0.6144
11.6	0.6155
11.6083	0.6121
11.6167	0.6133
11.625	0.6118
11.6333	0.6109
11.6417	0.6148
11.65	0.6133
11.6583	0.6113
11.6667	0.6114
11.675	0.6124
11.6833	0.6132
11.6917	0.6144
11.7	0.6121
11.7083	0.6131
11.7167	0.6118
11.725	0.6102
11.7333	0.6123
11.7417	0.6114
11.75	0.6133
11.7583	0.6093
11.7667	0.6192
11.775	0.6131
11.7833	0.6117
11.7917	0.6132
11.8	0.6135
11.8083	0.6128
11.8167	0.6123
11.825	0.6115
11.8333	0.6128
11.8417	0.6132
11.85	0.6125
11.8583	0.6123
11.8667	0.614
11.875	0.6102
11.8833	0.6111
11.8917	0.6105
11.9	0.614
11.9083	0.6131
11.9167	0.614
11.925	0.6107
11.9333	0.6106
11.9417	0.6109
11.95	0.6133
11.9583	0.6132
11.9667	0.6097
11.975	0.614
11.9833	0.6107
11.9917	0.615
12	0.6107
12.0083	0.6142
12.0167	0.6107
12.025	0.6153
12.0333	0.6175
12.0417	0.6134
12.05	0.6173
12.0583	0.6151
12.0667	0.6183
12.075	0.6141
12.0833	0.6132
12.0917	0.615
12.1	0.6181
12.1083	0.615
12.1167	0.6128
12.125	0.6185
12.1333	0.613
12.1417	0.6126
12.15	0.6142
12.1583	0.6209
12.1667	0.612
12.175	0.6158
12.1833	0.6151
12.1917	0.6131
12.2	0.6122
12.2083	0.615
12.2167	0.6156
12.225	0.6207
12.2333	0.6153
12.2417	0.6145
12.25	0.6136
12.2583	0.6147
12.2667	0.6138
12.275	0.6135
12.2833	0.6138
12.2917	0.616
12.3	0.6155
12.3083	0.6125
12.3167	0.6163
12.325	0.6171
12.3333	0.6156
12.3417	0.612
12.35	0.6129
12.3583	0.611
12.3667	0.6179
12.375	0.6144
12.3833	0.6121
12.3917	0.6168
12.4	0.6142
12.4083	0.6137
12.4167	0.6124
12.425	0.6127
12.4333	0.6145
12.4417	0.6125
12.45	0.6136
12.4583	0.6127
12.4667	0.6165
12.475	0.6135
12.4833	0.6152
12.4917	0.6119
12.5	0.6148
12.5083	0.6158
12.5167	0.6131
12.525	0.6138
12.5333	0.614
12.5417	0.6141
12.55	0.613
12.5583	0.6205
12.5667	0.6139
12.575	0.6134
12.5833	0.6127
12.5917	0.6145
12.6	0.6115
12.6083	0.6147
12.6167	0.6126
12.625	0.6203
12.6333	0.6117
12.6417	0.619
12.65	0.6189
12.6583	0.6131
12.6667	0.615
12.675	0.6131
12.6833	0.6116
12.6917	0.6141
12.7	0.6161
12.7083	0.6141
12.7167	0.6154
12.725	0.6174
12.7333	0.6145
12.7417	0.6132
12.75	0.6122
12.7583	0.6179
12.7667	0.6145
12.775	0.6154
12.7833	0.6136
12.7917	0.6137
12.8	0.618
12.8083	0.6143
12.8167	0.615
12.825	0.616
12.8333	0.6152
12.8417	0.6132
12.85	0.6129
12.8583	0.6152
12.8667	0.6135
12.875	0.6148
12.8833	0.6101
12.8917	0.6134
12.9	0.6191
12.9083	0.617
12.9167	0.6192
12.925	0.6151
12.9333	0.6134
12.9417	0.6209
12.95	0.615
12.9583	0.6127
12.9667	0.6143
12.975	0.6157
12.9833	0.6159
12.9917	0.6131
13	0.6139
13.0083	0.615
13.0167	0.6138
13.025	0.6114
13.0333	0.6174
13.0417	0.6147
13.05	0.6136
13.0583	0.6129
13.0667	0.6143
13.075	0.6147
13.0833	0.6142
13.0917	0.6144
13.1	0.6178
13.1083	0.6142
13.1167	0.6122
13.125	0.6169
13.1333	0.6156
13.1417	0.6132
13.15	0.6168
13.1583	0.6166
13.1667	0.617
13.175	0.6155
13.1833	0.615
13.1917	0.6163
13.2	0.6162
13.2083	0.6133
13.2167	0.6138
13.225	0.6133
13.2333	0.6127
13.2417	0.6115
13.25	0.6135
13.2583	0.6142
13.2667	0.6175
13.275	0.6118
13.2833	0.618
13.2917	0.6147
13.3	0.6138
13.3083	0.6145
13.3167	0.6153
13.325	0.6152
13.3333	0.6145
13.3417	0.6137
13.35	0.6174
13.3583	0.6161
13.3667	0.6127
13.375	0.6167
13.3833	0.6173
13.3917	0.6176
13.4	0.6142
13.4083	0.6132
13.4167	0.6147
13.425	0.6208
13.4333	0.6173
13.4417	0.6144
13.45	0.6144
13.4583	0.6152
13.4667	0.6165
13.475	0.6167
13.4833	0.6141
13.4917	0.6168
13.5	0.6143
13.5083	0.6179
13.5167	0.6146
13.525	0.6173
13.5333	0.6168
13.5417	0.6198
13.55	0.6174
13.5583	0.6156
13.5667	0.6174
13.575	0.614
13.5833	0.6162
13.5917	0.6146
13.6	0.6149
13.6083	0.6138
13.6167	0.6144
13.625	0.6184
13.6333	0.6143
13.6417	0.6152
13.65	0.6166
13.6583	0.6156
13.6667	0.618
13.675	0.6162
13.6833	0.6215
13.6917	0.6153
13.7	0.6167
13.7083	0.6137
13.7167	0.6141
13.725	0.6178
13.7333	0.6142
13.7417	0.615
13.75	0.613
13.7583	0.6143
13.7667	0.6112
13.775	0.6165
13.7833	0.6187
13.7917	0.6178
13.8	0.6159
13.8083	0.6185
13.8167	0.6167
13.825	0.6215
13.8333	0.6139
13.8417	0.617
13.85	0.6137
13.8583	0.6141
13.8667	0.6155
13.875	0.6189
13.8833	0.613
13.8917	0.6154
13.9	0.6215
13.9083	0.6187
13.9167	0.6131
13.925	0.6137
13.9333	0.6165
13.9417	0.6163
13.95	0.6175
13.9583	0.615
13.9667	0.6155
13.975	0.6132
13.9833	0.6155
13.9917	0.6139
14	0.6152
14.0083	0.6167
14.0167	0.6166
14.025	0.6155
14.0333	0.6144
14.0417	0.6164
14.05	0.6183
14.0583	0.6174
14.0667	0.6158
14.075	0.6153
14.0833	0.6152
14.0917	0.616
14.1	0.6125
14.1083	0.6169
14.1167	0.6178
14.125	0.615
14.1333	0.6141
14.1417	0.614
14.15	0.6141
14.1583	0.6207
14.1667	0.6158
14.175	0.6158
14.1833	0.6163
14.1917	0.6186
14.2	0.6137
14.2083	0.6216
14.2167	0.615
14.225	0.6162
14.2333	0.6161
14.2417	0.6152
14.25	0.6164
14.2583	0.6156
14.2667	0.6195
14.275	0.6138
14.2833	0.6158
14.2917	0.6149
14.3	0.6206
14.3083	0.615
14.3167	0.6198
14.325	0.6168
14.3333	0.6195
14.3417	0.6142
14.35	0.6171
14.3583	0.6154
14.3667	0.6164
14.375	0.6151
14.3833	0.6158
14.3917	0.6159
14.4	0.6185
14.4083	0.6147
14.4167	0.6171
14.425	0.6148
14.4333	0.615
14.4417	0.6187
14.45	0.6142
14.4583	0.6154
14.4667	0.6171
14.475	0.6156
14.4833	0.6213
14.4917	0.617
14.5	0.6155
14.5083	0.6189
14.5167	0.6137
14.525	0.6187
14.5333	0.6251
14.5417	0.6139
14.55	0.615
14.5583	0.6175
14.5667	0.6146
14.575	0.6152
14.5833	0.614
14.5917	0.6177
14.6	0.6219
14.6083	0.6178
14.6167	0.6163
14.625	0.6161
14.6333	0.617
14.6417	0.6148
14.65	0.6159
14.6583	0.6179
14.6667	0.6161
14.675	0.6186
14.6833	0.6179
14.6917	0.6202
14.7	0.6146
14.7083	0.6175
14.7167	0.6185
14.725	0.6192
14.7333	0.6139
14.7417	0.6193
14.75	0.6155
14.7583	0.6157
14.7667	0.6197
14.775	0.6146
14.7833	0.6184
14.7917	0.6191
14.8	0.6158
14.8083	0.6191
14.8167	0.618
14.825	0.6224
14.8333	0.6145
14.8417	0.6204
14.85	0.6168
14.8583	0.6167
14.8667	0.617
14.875	0.6187
14.8833	0.6136
14.8917	0.6164
14.9	0.614
14.9083	0.6148
14.9167	0.6174
14.925	0.616
14.9333	0.6141
14.9417	0.6166
14.95	0.6154
14.9583	0.6149
14.9667	0.6218
14.975	0.6177
14.9833	0.615
14.9917	0.6145
15	0.6193
15.0083	0.6166
15.0167	0.6172
15.025	0.6161
15.0333	0.6155
15.0417	0.6171
15.05	0.6167
15.0583	0.615
15.0667	0.6196
15.075	0.6134
15.0833	0.6169
15.0917	0.6189
15.1	0.6189
15.1083	0.6147
15.1167	0.6165
15.125	0.6213
15.1333	0.6184
15.1417	0.6177
15.15	0.6191
15.1583	0.62
15.1667	0.6154
15.175	0.6148
15.1833	0.6213
15.1917	0.6136
15.2	0.6165
15.2083	0.6215
15.2167	0.6135
15.225	0.6137
15.2333	0.6139
15.2417	0.6174
15.25	0.6171
15.2583	0.616
15.2667	0.6171
15.275	0.6214
15.2833	0.6171
15.2917	0.6208
15.3	0.6176
15.3083	0.616
15.3167	0.6191
15.325	0.6141
15.3333	0.6191
15.3417	0.6156
15.35	0.6176
15.3583	0.617
15.3667	0.618
15.375	0.6152
15.3833	0.6152
15.3917	0.6146
15.4	0.6163
15.4083	0.6172
15.4167	0.6134
15.425	0.6161
15.4333	0.6157
15.4417	0.6157
15.45	0.6162
15.4583	0.6168
15.4667	0.6167
15.475	0.6191
15.4833	0.6149
15.4917	0.6183
15.5	0.6135
15.5083	0.6181
15.5167	0.6176
15.525	0.613
15.5333	0.6165
15.5417	0.6157
15.55	0.6137
15.5583	0.6154
15.5667	0.6223
15.575	0.6153
15.5833	0.6181
15.5917	0.6135
15.6	0.6178
15.6083	0.6129
15.6167	0.6167
15.625	0.6183
15.6333	0.6155
15.6417	0.6145
15.65	0.6162
15.6583	0.6172
15.6667	0.6148
15.675	0.6144
15.6833	0.6175
15.6917	0.6155
15.7	0.6132
15.7083	0.6176
15.7167	0.614
15.725	0.6136
15.7333	0.6178
15.7417	0.6171
15.75	0.6179
15.7583	0.6195
15.7667	0.615
15.775	0.6166
15.7833	0.6172
15.7917	0.6216
15.8	0.6161
15.8083	0.6144
15.8167	0.6165
15.825	0.6179
15.8333	0.6172
15.8417	0.616
15.85	0.6177
15.8583	0.6159
15.8667	0.6173
15.875	0.62
15.8833	0.6163
15.8917	0.615
15.9	0.6138
15.9083	0.6158
15.9167	0.6174
15.925	0.6145
15.9333	0.6158
15.9417	0.6204
15.95	0.6166
15.9583	0.6183
15.9667	0.6198
15.975	0.6294
15.9833	0.617
15.9917	0.6138
16	0.6156
16.0083	0.624
16.0167	0.6179
16.025	0.6215
16.0333	0.6153
16.0417	0.6162
16.05	0.6159
16.0583	0.6214
16.0667	0.6172
16.075	0.6158
16.0833	0.6181
16.0917	0.6168
16.1	0.6141
16.1083	0.6184
16.1167	0.6145
16.125	0.6152
16.1333	0.6183
16.1417	0.6168
16.15	0.6174
16.1583	0.6161
16.1667	0.6168
16.175	0.6168
16.1833	0.6154
16.1917	0.6182
16.2	0.6184
16.2083	0.6183
16.2167	0.6146
16.225	0.6184
16.2333	0.6188
16.2417	0.6142
16.25	0.613
16.2583	0.6166
16.2667	0.6164
16.275	0.6156
16.2833	0.6153
16.2917	0.6153
16.3	0.6146
16.3083	0.6177
16.3167	0.6152
16.325	0.6181
16.3333	0.6139
16.3417	0.6206
16.35	0.6191
16.3583	0.6177
16.3667	0.6167
16.375	0.6182
16.3833	0.6233
16.3917	0.6173
16.4	0.6167
16.4083	0.6175
16.4167	0.6158
16.425	0.6191
16.4333	0.6173
16.4417	0.6201
16.45	0.617
16.4583	0.6161
16.4667	0.6199
16.475	0.6146
16.4833	0.6163
16.4917	0.6172
16.5	0.6165
16.5083	0.6188
16.5167	0.6172
16.525	0.618
16.5333	0.6223
16.5417	0.6162
16.55	0.6195
16.5583	0.6138
16.5667	0.6154
16.575	0.6182
16.5833	0.6201
16.5917	0.6188
16.6	0.6163
16.6083	0.6156
16.6167	0.6146
16.625	0.6152
16.6333	0.6168
16.6417	0.6149
16.65	0.6151
16.6583	0.6164
[truncated: 15,562 more rows]

## Sheet: Fig.4a
Wavenumber (cm-1)	Absorbtance	Wavenumber (cm-1)	Absorbtance	Wavenumber (cm-1)	Absorbtance	Wavenumber (cm-1)	Absorbtance	Wavenumber (cm-1)	Absorbtance	Wavenumber (cm-1)	Absorbtance
3998.2	1.00008	3998.2	1.00011	3998.2	1.00013	3998.2	1	3998.2	1	3998.2	0.9996
3996.77	1.00004	3996.77	1.00004	3996.77	1.0001	3996.77	0.99998	3996.77	0.99986	3996.77	0.9996
3995.34	1.00002	3995.34	1	3995.34	1.00003	3995.34	1	3995.34	0.99976	3995.34	0.99963
3993.92	1.00002	3993.92	1.00002	3993.92	0.99995	3993.92	1	3993.92	0.99974	3993.92	0.99966
3992.49	1	3992.49	1.00005	3992.49	0.99989	3992.49	0.99993	3992.49	0.99976	3992.49	0.99966
3991.06	0.99994	3991.06	1.00005	3991.06	0.99989	3991.06	0.99983	3991.06	0.99979	3991.06	0.9997
3989.64	0.99987	3989.64	1	3989.64	0.99991	3989.64	0.99979	3989.64	0.99981	3989.64	0.99974
3988.21	0.99984	3988.21	0.99996	3988.21	0.99996	3988.21	0.9998	3988.21	0.99981	3988.21	0.99977
3986.78	0.99981	3986.78	0.99992	3986.78	1	3986.78	0.99983	3986.78	0.9998	3986.78	0.99977
3985.35	0.99973	3985.35	0.99989	3985.35	1	3985.35	0.99984	3985.35	0.99978	3985.35	0.99976
3983.93	0.99961	3983.93	0.99989	3983.93	0.99995	3983.93	0.99981	3983.93	0.99976	3983.93	0.99976
3982.5	0.99952	3982.5	0.99993	3982.5	0.99984	3982.5	0.99975	3982.5	0.9997	3982.5	0.99976
3981.07	0.99949	3981.07	0.99999	3981.07	0.99969	3981.07	0.99967	3981.07	0.99961	3981.07	0.99973
3979.64	0.99955	3979.64	1	3979.64	0.99956	3979.64	0.99958	3979.64	0.9995	3979.64	0.99966
3978.22	0.99959	3978.22	0.99993	3978.22	0.99949	3978.22	0.9995	3978.22	0.99941	3978.22	0.99958
3976.79	0.99957	3976.79	0.99979	3976.79	0.99949	3976.79	0.99944	3976.79	0.9993	3976.79	0.99952
3975.36	0.99949	3975.36	0.99964	3975.36	0.9995	3975.36	0.99936	3975.36	0.99922	3975.36	0.99953
3973.93	0.99941	3973.93	0.99952	3973.93	0.99948	3973.93	0.99927	3973.93	0.99916	3973.93	0.99957
3972.51	0.99934	3972.51	0.99948	3972.51	0.99946	3972.51	0.99919	3972.51	0.99911	3972.51	0.99961
3971.08	0.99927	3971.08	0.99946	3971.08	0.99947	3971.08	0.99913	3971.08	0.99906	3971.08	0.99961
3969.65	0.99921	3969.65	0.99944	3969.65	0.99951	3969.65	0.99911	3969.65	0.99901	3969.65	0.99961
3968.22	0.99917	3968.22	0.99941	3968.22	0.99954	3968.22	0.99913	3968.22	0.99904	3968.22	0.99966
3966.8	0.99916	3966.8	0.99933	3966.8	0.99952	3966.8	0.99917	3966.8	0.99913	3966.8	0.99976
3965.37	0.99913	3965.37	0.99921	3965.37	0.99942	3965.37	0.99918	3965.37	0.99918	3965.37	0.99984
3963.94	0.99906	3963.94	0.99907	3963.94	0.99924	3963.94	0.99913	3963.94	0.99914	3963.94	0.99986
3962.51	0.99897	3962.51	0.99898	3962.51	0.99906	3962.51	0.99901	3962.51	0.99903	3962.51	0.99985
3961.09	0.99891	3961.09	0.99901	3961.09	0.99896	3961.09	0.9989	3961.09	0.99893	3961.09	0.99984
3959.66	0.99887	3959.66	0.99914	3959.66	0.99897	3959.66	0.99881	3959.66	0.99885	3959.66	0.99983
3958.23	0.99883	3958.23	0.99925	3958.23	0.99901	3958.23	0.99875	3958.23	0.9988	3958.23	0.99985
3956.8	0.99879	3956.8	0.99925	3956.8	0.999	3956.8	0.99873	3956.8	0.99876	3956.8	0.99992
3955.38	0.9988	3955.38	0.99916	3955.38	0.99891	3955.38	0.99874	3955.38	0.99872	3955.38	1.00001
3953.95	0.99884	3953.95	0.99906	3953.95	0.99875	3953.95	0.99874	3953.95	0.99864	3953.95	1
3952.52	0.99884	3952.52	0.99895	3952.52	0.99859	3952.52	0.99866	3952.52	0.99849	3952.52	0.9998
3951.09	0.99873	3951.09	0.99881	3951.09	0.9985	3951.09	0.99857	3951.09	0.99832	3951.09	0.99945
3949.67	0.99858	3949.67	0.9987	3949.67	0.99849	3949.67	0.99854	3949.67	0.99826	3949.67	0.99912
3948.24	0.99849	3948.24	0.99868	3948.24	0.99851	3948.24	0.99856	3948.24	0.99833	3948.24	0.99902
3946.81	0.99848	3946.81	0.99868	3946.81	0.9985	3946.81	0.99851	3946.81	0.99847	3946.81	0.99914
3945.39	0.99846	3945.39	0.99866	3945.39	0.99848	3945.39	0.99835	3945.39	0.99854	3945.39	0.99927
3943.96	0.99837	3943.96	0.99861	3943.96	0.99849	3943.96	0.99816	3943.96	0.9985	3943.96	0.99931
3942.53	0.99827	3942.53	0.99855	3942.53	0.99853	3942.53	0.99806	3942.53	0.99842	3942.53	0.9994
3941.1	0.99826	3941.1	0.99848	3941.1	0.99856	3941.1	0.99808	3941.1	0.99837	3941.1	0.99963
3939.68	0.99833	3939.68	0.99842	3939.68	0.99858	3939.68	0.99815	3939.68	0.99839	3939.68	0.99987
3938.25	0.99841	3938.25	0.99839	3938.25	0.9986	3938.25	0.99819	3938.25	0.99842	3938.25	1.00001
3936.82	0.99841	3936.82	0.99836	3936.82	0.99862	3936.82	0.99816	3936.82	0.99842	3936.82	0.99999
3935.39	0.9983	3935.39	0.99828	3935.39	0.99856	3935.39	0.99807	3935.39	0.99833	3935.39	0.9998
3933.97	0.99809	3933.97	0.99817	3933.97	0.9984	3933.97	0.99795	3933.97	0.99815	3933.97	0.99942
3932.54	0.99791	3932.54	0.99808	3932.54	0.9982	3932.54	0.99781	3932.54	0.99794	3932.54	0.999
3931.11	0.99786	3931.11	0.99806	3931.11	0.99806	3931.11	0.99772	3931.11	0.9978	3931.11	0.99884
3929.68	0.9979	3929.68	0.99805	3929.68	0.99803	3929.68	0.99773	3929.68	0.99779	3929.68	0.99902
3928.26	0.99791	3928.26	0.99802	3928.26	0.99805	3928.26	0.99782	3928.26	0.99783	3928.26	0.99923
3926.83	0.99783	3926.83	0.99796	3926.83	0.99802	3926.83	0.9979	3926.83	0.99782	3926.83	0.99918
3925.4	0.99769	3925.4	0.99793	3925.4	0.99793	3925.4	0.9979	3925.4	0.99776	3925.4	0.99893
3923.97	0.99758	3923.97	0.99793	3923.97	0.9978	3923.97	0.99778	3923.97	0.99772	3923.97	0.99879
3922.55	0.9976	3922.55	0.99793	3922.55	0.99769	3922.55	0.99763	3922.55	0.99768	3922.55	0.9989
3921.12	0.9977	3921.12	0.99788	3921.12	0.99766	3921.12	0.99755	3921.12	0.99755	3921.12	0.99901
3919.69	0.99776	3919.69	0.99778	3919.69	0.99769	3919.69	0.99749	3919.69	0.99735	3919.69	0.99895
3918.26	0.99775	3918.26	0.99769	3918.26	0.99774	3918.26	0.9974	3918.26	0.99718	3918.26	0.99885
3916.84	0.99771	3916.84	0.99763	3916.84	0.99771	3916.84	0.99727	3916.84	0.99718	3916.84	0.999
3915.41	0.99771	3915.41	0.9976	3915.41	0.99759	3915.41	0.99719	3915.41	0.99733	3915.41	0.99939
3913.98	0.99777	3913.98	0.99758	3913.98	0.99744	3913.98	0.99716	3913.98	0.99748	3913.98	0.99975
3912.55	0.99787	3912.55	0.99757	3912.55	0.99735	3912.55	0.99713	3912.55	0.99752	3912.55	0.99995
3911.13	0.99799	3911.13	0.99752	3911.13	0.99736	3911.13	0.99709	3911.13	0.99746	3911.13	1
3909.7	0.99805	3909.7	0.99742	3909.7	0.99741	3909.7	0.99706	3909.7	0.99731	3909.7	0.99991
3908.27	0.99796	3908.27	0.99726	3908.27	0.99741	3908.27	0.99704	3908.27	0.99706	3908.27	0.99956
3906.84	0.99767	3906.84	0.99705	3906.84	0.99731	3906.84	0.99699	3906.84	0.99666	3906.84	0.99886
3905.42	0.99721	3905.42	0.99681	3905.42	0.99716	3905.42	0.99684	3905.42	0.99617	3905.42	0.99792
3903.99	0.99676	3903.99	0.9966	3903.99	0.99709	3903.99	0.99662	3903.99	0.99584	3903.99	0.99716
3902.56	0.99658	3902.56	0.99648	3902.56	0.9972	3902.56	0.99649	3902.56	0.99594	3902.56	0.99696
3901.14	0.99668	3901.14	0.99647	3901.14	0.99731	3901.14	0.99652	3901.14	0.99626	3901.14	0.9972
3899.71	0.99682	3899.71	0.99661	3899.71	0.99728	3899.71	0.9966	3899.71	0.99648	3899.71	0.99768
3898.28	0.99687	3898.28	0.99678	3898.28	0.99717	3898.28	0.99663	3898.28	0.9966	3898.28	0.99834
3896.85	0.99683	3896.85	0.99685	3896.85	0.99711	3896.85	0.99657	3896.85	0.99665	3896.85	0.99894
3895.43	0.99673	3895.43	0.99678	3895.43	0.99708	3895.43	0.99644	3895.43	0.99664	3895.43	0.99922
3894	0.99658	3894	0.99667	3894	0.99703	3894	0.99628	3894	0.99651	3894	0.99911
3892.57	0.99648	3892.57	0.99663	3892.57	0.99692	3892.57	0.99616	3892.57	0.99637	3892.57	0.99884
3891.14	0.99656	3891.14	0.99668	3891.14	0.99677	3891.14	0.99617	3891.14	0.99635	3891.14	0.99888
3889.72	0.99669	3889.72	0.9967	3889.72	0.99664	3889.72	0.99624	3889.72	0.99642	3889.72	0.99924
3888.29	0.9967	3888.29	0.99664	3888.29	0.99655	3888.29	0.99622	3888.29	0.99638	3888.29	0.99943
3886.86	0.99652	3886.86	0.99653	3886.86	0.99647	3886.86	0.99609	3886.86	0.99621	3886.86	0.99924
3885.43	0.99627	3885.43	0.99645	3885.43	0.99639	3885.43	0.9959	3885.43	0.99602	3885.43	0.99883
3884.01	0.9961	3884.01	0.99642	3884.01	0.99632	3884.01	0.99573	3884.01	0.99583	3884.01	0.99851
3882.58	0.99604	3882.58	0.99639	3882.58	0.99625	3882.58	0.99562	3882.58	0.99561	3882.58	0.99835
3881.15	0.99606	3881.15	0.99635	3881.15	0.99617	3881.15	0.99556	3881.15	0.99548	3881.15	0.99837
3879.72	0.99618	3879.72	0.9963	3879.72	0.99612	3879.72	0.99554	3879.72	0.99561	3879.72	0.99865
3878.3	0.99632	3878.3	0.99627	3878.3	0.99614	3878.3	0.99553	3878.3	0.99584	3878.3	0.99896
3876.87	0.99636	3876.87	0.99621	3876.87	0.99617	3876.87	0.99551	3876.87	0.99591	3876.87	0.99902
3875.44	0.99623	3875.44	0.99608	3875.44	0.99614	3875.44	0.99544	3875.44	0.9958	3875.44	0.99882
3874.01	0.99593	3874.01	0.99592	3874.01	0.99602	3874.01	0.99535	3874.01	0.9956	3874.01	0.99851
3872.59	0.99555	3872.59	0.9958	3872.59	0.99583	3872.59	0.9953	3872.59	0.99536	3872.59	0.99818
3871.16	0.99526	3871.16	0.99574	3871.16	0.99568	3871.16	0.99534	3871.16	0.9951	3871.16	0.99789
3869.73	0.99524	3869.73	0.99568	3869.73	0.99564	3869.73	0.9954	3869.73	0.99491	3869.73	0.99783
3868.3	0.99534	3868.3	0.99558	3868.3	0.99573	3868.3	0.99536	3868.3	0.99487	3868.3	0.99798
3866.88	0.99528	3866.88	0.9955	3866.88	0.99585	3866.88	0.99525	3866.88	0.99484	3866.88	0.99796
3865.45	0.995	3865.45	0.99545	3865.45	0.99595	3865.45	0.99512	3865.45	0.99475	3865.45	0.9977
3864.02	0.9948	3864.02	0.99541	3864.02	0.99593	3864.02	0.99499	3864.02	0.99475	3864.02	0.9976
3862.59	0.99495	3862.59	0.99532	3862.59	0.99578	3862.59	0.99485	3862.59	0.99492	3862.59	0.99808
3861.17	0.99527	3861.17	0.99523	3861.17	0.99562	3861.17	0.99474	3861.17	0.99508	3861.17	0.99874
3859.74	0.99547	3859.74	0.99515	3859.74	0.99552	3859.74	0.9947	3859.74	0.99504	3859.74	0.99905
3858.31	0.99545	3858.31	0.99511	3858.31	0.99543	3858.31	0.99468	3858.31	0.99478	3858.31	0.99894
3856.89	0.99527	3856.89	0.99516	3856.89	0.99528	3856.89	0.99463	3856.89	0.99437	3856.89	0.99854
3855.46	0.99498	3855.46	0.99535	3855.46	0.99503	3855.46	0.99452	3855.46	0.99383	3855.46	0.99797
3854.03	0.99462	3854.03	0.9956	3854.03	0.99486	3854.03	0.99453	3854.03	0.99337	3854.03	0.99736
3852.6	0.99453	3852.6	0.99559	3852.6	0.99512	3852.6	0.99473	3852.6	0.99354	3852.6	0.99736
3851.18	0.99479	3851.18	0.99542	3851.18	0.99543	3851.18	0.99478	3851.18	0.99411	3851.18	0.9981
3849.75	0.99505	3849.75	0.99534	3849.75	0.99544	3849.75	0.99468	3849.75	0.99449	3849.75	0.99892
3848.32	0.99518	3848.32	0.99527	3848.32	0.99528	3848.32	0.99456	3848.32	0.99463	3848.32	0.99949
3846.89	0.99516	3846.89	0.99512	3846.89	0.9951	3846.89	0.99445	3846.89	0.9946	3846.89	0.99967
3845.47	0.99499	3845.47	0.9949	3845.47	0.99499	3845.47	0.99435	3845.47	0.99446	3845.47	0.99941
3844.04	0.99473	3844.04	0.99468	3844.04	0.99496	3844.04	0.9942	3844.04	0.99426	3844.04	0.9988
3842.61	0.99452	3842.61	0.99448	3842.61	0.99498	3842.61	0.99397	3842.61	0.99404	3842.61	0.99801
3841.18	0.99445	3841.18	0.99429	3841.18	0.99495	3841.18	0.9937	3841.18	0.9938	3841.18	0.99721
3839.76	0.99448	3839.76	0.99418	3839.76	0.99488	3839.76	0.99342	3839.76	0.99361	3839.76	0.99661
3838.33	0.99446	3838.33	0.9942	3838.33	0.99474	3838.33	0.99319	3838.33	0.99356	3838.33	0.99657
3836.9	0.99432	3836.9	0.99422	3836.9	0.99454	3836.9	0.99313	3836.9	0.99362	3836.9	0.9971
3835.47	0.99416	3835.47	0.99415	3835.47	0.99437	3835.47	0.99326	3835.47	0.9937	3835.47	0.99772
3834.05	0.9941	3834.05	0.99407	3834.05	0.99429	3834.05	0.99343	3834.05	0.9938	3834.05	0.99824
3832.62	0.99415	3832.62	0.99406	3832.62	0.99426	3832.62	0.99355	3832.62	0.99394	3832.62	0.99873
3831.19	0.99421	3831.19	0.99407	3831.19	0.99424	3831.19	0.99356	3831.19	0.99404	3831.19	0.99912
3829.76	0.99415	3829.76	0.99408	3829.76	0.99423	3829.76	0.99347	3829.76	0.99403	3829.76	0.99922
3828.34	0.99394	3828.34	0.99405	3828.34	0.99421	3828.34	0.99336	3828.34	0.99391	3828.34	0.99901
3826.91	0.99372	3826.91	0.99395	3826.91	0.99414	3826.91	0.99327	3826.91	0.99376	3826.91	0.99868
3825.48	0.99356	3825.48	0.99383	3825.48	0.99399	3825.48	0.99323	3825.48	0.99358	3825.48	0.9984
3824.05	0.99343	3824.05	0.99373	3824.05	0.99379	3824.05	0.99322	3824.05	0.99337	3824.05	0.99809
3822.63	0.99324	3822.63	0.99368	3822.63	0.99358	3822.63	0.99323	3822.63	0.99317	3822.63	0.99757
3821.2	0.99309	3821.2	0.99368	3821.2	0.99345	3821.2	0.99321	3821.2	0.9931	3821.2	0.99707
3819.77	0.99307	3819.77	0.99369	3819.77	0.9934	3819.77	0.99311	3819.77	0.99315	3819.77	0.99713
3818.34	0.99307	3818.34	0.99366	3818.34	0.99339	3818.34	0.993	3818.34	0.99309	3818.34	0.99756
3816.92	0.99315	3816.92	0.99359	3816.92	0.99339	3816.92	0.99294	3816.92	0.993	3816.92	0.99804
3815.49	0.99339	3815.49	0.99353	3815.49	0.99342	3815.49	0.99288	3815.49	0.99304	3815.49	0.99864
3814.06	0.99364	3814.06	0.99352	3814.06	0.99344	3814.06	0.99276	3814.06	0.9932	3814.06	0.99931
3812.64	0.99371	3812.64	0.99351	3812.64	0.99341	3812.64	0.99259	3812.64	0.99328	3812.64	0.99979
3811.21	0.99361	3811.21	0.99347	3811.21	0.99332	3811.21	0.99238	3811.21	0.99323	3811.21	0.99993
3809.78	0.99339	3809.78	0.99337	3809.78	0.99319	3809.78	0.99213	3809.78	0.99305	3809.78	0.99972
3808.35	0.99307	3808.35	0.99321	3808.35	0.99302	3808.35	0.99188	3808.35	0.99278	3808.35	0.99925
3806.93	0.99275	3806.93	0.99299	3806.93	0.9929	3806.93	0.99176	3806.93	0.99249	3806.93	0.99885
3805.5	0.99253	3805.5	0.99273	3805.5	0.99288	3805.5	0.99186	3805.5	0.99224	3805.5	0.99872
3804.07	0.99235	3804.07	0.9925	3804.07	0.99292	3804.07	0.99202	3804.07	0.99196	3804.07	0.99859
3802.64	0.99214	3802.64	0.99231	3802.64	0.99295	3802.64	0.99208	3802.64	0.99166	3802.64	0.99826
3801.22	0.99203	3801.22	0.99225	3801.22	0.99295	3801.22	0.99198	3801.22	0.99155	3801.22	0.99794
3799.79	0.99207	3799.79	0.99236	3799.79	0.99291	3799.79	0.99188	3799.79	0.9917	3799.79	0.99793
3798.36	0.99212	3798.36	0.99253	3798.36	0.9929	3798.36	0.99183	3798.36	0.99192	3798.36	0.99809
3796.93	0.99219	3796.93	0.99267	3796.93	0.99298	3796.93	0.99179	3796.93	0.99218	3796.93	0.9984
3795.51	0.99237	3795.51	0.99272	3795.51	0.99303	3795.51	0.99172	3795.51	0.99248	3795.51	0.99892
3794.08	0.99259	3794.08	0.99267	3794.08	0.99295	3794.08	0.99162	3794.08	0.99263	3794.08	0.99949
3792.65	0.99271	3792.65	0.99256	3792.65	0.99277	3792.65	0.99148	3792.65	0.99262	3792.65	0.99987
3791.22	0.99268	3791.22	0.99241	3791.22	0.9926	3791.22	0.9913	3791.22	0.99251	3791.22	1
3789.8	0.99255	3789.8	0.99224	3789.8	0.99254	3789.8	0.99116	3789.8	0.99237	3789.8	0.99993
3788.37	0.99236	3788.37	0.99211	3788.37	0.9926	3788.37	0.99111	3788.37	0.99216	3788.37	0.99969
3786.94	0.99218	3786.94	0.99201	3786.94	0.99265	3786.94	0.99113	3786.94	0.99191	3786.94	0.99937
3785.51	0.99206	3785.51	0.99192	3785.51	0.99255	3785.51	0.99116	3785.51	0.99176	3785.51	0.99916
3784.09	0.99208	3784.09	0.99184	3784.09	0.99231	3784.09	0.99116	3784.09	0.99179	3784.09	0.99916
3782.66	0.99218	3782.66	0.99177	3782.66	0.99204	3782.66	0.99108	3782.66	0.99187	3782.66	0.99922
3781.23	0.99219	3781.23	0.99172	3781.23	0.99184	3781.23	0.99088	3781.23	0.99185	3781.23	0.99912
3779.8	0.99208	3779.8	0.9917	3779.8	0.99176	3779.8	0.99061	3779.8	0.99175	3779.8	0.99897
3778.38	0.99194	3778.38	0.99175	3778.38	0.99177	3778.38	0.99045	3778.38	0.9917	3778.38	0.9991
3776.95	0.9919	3776.95	0.99183	3776.95	0.99175	3776.95	0.99047	3776.95	0.99168	3776.95	0.99949
3775.52	0.99195	3775.52	0.99182	3775.52	0.99164	3775.52	0.99054	3775.52	0.99159	3775.52	0.99978
3774.09	0.992	3774.09	0.99173	3774.09	0.99146	3774.09	0.99051	3774.09	0.99137	3774.09	0.99979
3772.67	0.99198	3772.67	0.99159	3772.67	0.99128	3772.67	0.99038	3772.67	0.99103	3772.67	0.99955
3771.24	0.99184	3771.24	0.99142	3771.24	0.99112	3771.24	0.99023	3771.24	0.99072	3771.24	0.99922
3769.81	0.9916	3769.81	0.99122	3769.81	0.99104	3769.81	0.99021	3769.81	0.9906	3769.81	0.99904
3768.39	0.9913	3768.39	0.99104	3768.39	0.99103	3768.39	0.99032	3768.39	0.99068	3768.39	0.9991
3766.96	0.99105	3766.96	0.99092	3766.96	0.99099	3766.96	0.9904	3766.96	0.99075	3766.96	0.99923
3765.53	0.9909	3765.53	0.99087	3765.53	0.9909	3765.53	0.99032	3765.53	0.99073	3765.53	0.99935
3764.1	0.99088	3764.1	0.9908	3764.1	0.9908	3764.1	0.99012	3764.1	0.99066	3764.1	0.99949
3762.68	0.99089	3762.68	0.9907	3762.68	0.99075	3762.68	0.98991	3762.68	0.99053	3762.68	0.99952
3761.25	0.99082	3761.25	0.99055	3761.25	0.99071	3761.25	0.98974	3761.25	0.99032	3761.25	0.99927
3759.82	0.99063	3759.82	0.99036	3759.82	0.99062	3759.82	0.98965	3759.82	0.9901	3759.82	0.9988
3758.39	0.99041	3758.39	0.99022	3758.39	0.99049	3758.39	0.98959	3758.39	0.99001	3758.39	0.99844
3756.97	0.99022	3756.97	0.99021	3756.97	0.99043	3756.97	0.98951	3756.97	0.99	3756.97	0.99833
3755.54	0.99004	3755.54	0.99029	3755.54	0.99043	3755.54	0.9894	3755.54	0.98988	3755.54	0.99815
3754.11	0.98982	3754.11	0.99037	3754.11	0.99039	3754.11	0.98927	3754.11	0.98956	3754.11	0.99755
3752.68	0.98952	3752.68	0.99037	3752.68	0.99018	3752.68	0.98918	3752.68	0.98899	3752.68	0.99635
3751.26	0.9892	3751.26	0.99024	3751.26	0.98987	3751.26	0.98914	3751.26	0.98829	3751.26	0.99493
3749.83	0.98906	3749.83	0.98998	3749.83	0.98988	3749.83	0.98904	3749.83	0.98793	3749.83	0.99452
3748.4	0.98905	3748.4	0.98968	3748.4	0.99021	3748.4	0.98886	3748.4	0.98793	3748.4	0.9951
3746.97	0.98898	3746.97	0.98939	3746.97	0.9905	3746.97	0.98863	3746.97	0.98803	3746.97	0.99571
3745.55	0.9889	3745.55	0.98922	3745.55	0.99059	3745.55	0.98831	3745.55	0.98828	3745.55	0.9963
3744.12	0.98885	3744.12	0.98934	3744.12	0.99039	3744.12	0.98797	3744.12	0.98861	3744.12	0.99708
3742.69	0.98884	3742.69	0.9896	3742.69	0.99005	3742.69	0.98789	3742.69	0.98871	3742.69	0.99772
3741.26	0.98885	3741.26	0.98973	3741.26	0.98976	3741.26	0.98808	3741.26	0.98854	3741.26	0.9979
3739.84	0.98889	3739.84	0.98977	3739.84	0.98957	3739.84	0.98835	3739.84	0.98825	3739.84	0.9976
3738.41	0.98884	3738.41	0.98982	3738.41	0.98941	3738.41	0.9886	3738.41	0.98787	3738.41	0.99689
3736.98	0.98852	3736.98	0.98983	3736.98	0.98924	3736.98	0.98877	3736.98	0.9874	3736.98	0.9959
3735.55	0.98799	3735.55	0.98966	3735.55	0.98897	3735.55	0.98882	3735.55	0.98704	3735.55	0.9952
3734.13	0.98787	3734.13	0.98937	3734.13	0.98872	3734.13	0.98864	3734.13	0.98722	3734.13	0.99555
3732.7	0.98836	3732.7	0.98923	3732.7	0.98874	3732.7	0.98827	3732.7	0.98779	3732.7	0.9966
3731.27	0.98887	3731.27	0.9892	3731.27	0.98894	3731.27	0.98795	3731.27	0.98825	3731.27	0.9975
3729.84	0.98904	3729.84	0.98917	3729.84	0.98905	3729.84	0.98777	3729.84	0.98846	3729.84	0.99793
3728.42	0.9889	3728.42	0.98915	3728.42	0.98896	3728.42	0.98767	3728.42	0.98852	3728.42	0.99792
3726.99	0.98857	3726.99	0.98915	3726.99	0.98868	3726.99	0.98754	3726.99	0.98855	3726.99	0.99755
3725.56	0.98822	3725.56	0.98907	3725.56	0.98838	3725.56	0.98731	3725.56	0.98857	3725.56	0.99707
3724.14	0.98803	3724.14	0.98881	3724.14	0.98822	3724.14	0.98705	3724.14	0.98848	3724.14	0.99691
3722.71	0.98803	3722.71	0.98849	3722.71	0.98822	3722.71	0.98695	3722.71	0.98828	3722.71	0.99724
3721.28	0.98816	3721.28	0.98831	3721.28	0.98824	3721.28	0.98707	3721.28	0.98817	3721.28	0.99785
3719.85	0.98832	3719.85	0.98826	3719.85	0.98822	3719.85	0.98728	3719.85	0.98826	3719.85	0.99846
3718.43	0.98842	3718.43	0.98824	3718.43	0.98818	3718.43	0.98739	3718.43	0.98844	3718.43	0.99892
3717	0.98842	3717	0.98817	3717	0.98816	3717	0.98737	3717	0.98848	3717	0.99915
3715.57	0.98832	3715.57	0.98805	3715.57	0.98818	3715.57	0.9873	3715.57	0.98826	3715.57	0.99906
3714.14	0.98814	3714.14	0.98791	3714.14	0.98824	3714.14	0.98724	3714.14	0.98786	3714.14	0.99863
3712.72	0.98796	3712.72	0.98786	3712.72	0.98831	3712.72	0.9872	3712.72	0.98747	3712.72	0.99793
3711.29	0.98793	3711.29	0.98807	3711.29	0.98836	3711.29	0.98709	3711.29	0.98743	3711.29	0.99741
3709.86	0.98804	3709.86	0.98835	3709.86	0.98831	3709.86	0.98697	3709.86	0.98768	3709.86	0.9977
3708.43	0.98812	3708.43	0.9884	3708.43	0.98817	3708.43	0.98694	3708.43	0.9878	3708.43	0.99848
3707.01	0.9881	3707.01	0.98832	3707.01	0.98802	3707.01	0.98694	3707.01	0.98776	3707.01	0.9991
3705.58	0.98802	3705.58	0.98825	3705.58	0.98794	3705.58	0.98692	3705.58	0.9877	3705.58	0.99934
3704.15	0.98796	3704.15	0.98818	3704.15	0.98798	3704.15	0.98688	3704.15	0.98771	3704.15	0.99924
3702.72	0.988	3702.72	0.98802	3702.72	0.98813	3702.72	0.98691	3702.72	0.98782	3702.72	0.99903
3701.3	0.9881	3701.3	0.98776	3701.3	0.98821	3701.3	0.98697	3701.3	0.98796	3701.3	0.99906
3699.87	0.98815	3699.87	0.98758	3699.87	0.98809	3699.87	0.98699	3699.87	0.98793	3699.87	0.99933
3698.44	0.98808	3698.44	0.98756	3698.44	0.98785	3698.44	0.98697	3698.44	0.98772	3698.44	0.99953
3697.01	0.98792	3697.01	0.9876	3697.01	0.98763	3697.01	0.98697	3697.01	0.98752	3697.01	0.99952
3695.59	0.98772	3695.59	0.98762	3695.59	0.98754	3695.59	0.987	3695.59	0.98742	3695.59	0.99935
3694.16	0.98747	3694.16	0.98757	3694.16	0.98756	3694.16	0.98696	3694.16	0.98734	3694.16	0.99902
3692.73	0.98713	3692.73	0.98747	3692.73	0.9877	3692.73	0.98678	3692.73	0.98717	3692.73	0.99844
3691.3	0.98671	3691.3	0.98737	3691.3	0.98795	3691.3	0.98644	3691.3	0.98693	3691.3	0.99764
3689.88	0.98646	3689.88	0.98734	3689.88	0.98816	3689.88	0.98606	3689.88	0.98692	3689.88	0.99715
3688.45	0.98673	3688.45	0.98742	3688.45	0.98801	3688.45	0.98602	3688.45	0.9873	3688.45	0.99768
3687.02	0.98717	3687.02	0.98747	3687.02	0.98766	3687.02	0.98629	3687.02	0.98764	3687.02	0.99867
3685.59	0.98742	3685.59	0.98745	3685.59	0.98741	3685.59	0.98656	3685.59	0.98772	3685.59	0.99936
3684.17	0.9875	3684.17	0.98738	3684.17	0.98729	3684.17	0.98672	3684.17	0.9876	3684.17	0.99965
3682.74	0.98748	3682.74	0.98734	3682.74	0.98727	3682.74	0.98678	3682.74	0.98736	3682.74	0.99963
3681.31	0.98737	3681.31	0.98732	3681.31	0.98727	3681.31	0.98676	3681.31	0.98703	3681.31	0.99933
3679.89	0.98712	3679.89	0.98729	3679.89	0.98723	3679.89	0.98669	3679.89	0.9866	3679.89	0.99876
3678.46	0.98668	3678.46	0.98719	3678.46	0.98706	3678.46	0.98661	3678.46	0.98613	3678.46	0.99806
3677.03	0.9862	3677.03	0.98704	3677.03	0.98681	3677.03	0.98655	3677.03	0.98583	3677.03	0.9974
3675.6	0.98603	3675.6	0.98689	3675.6	0.98677	3675.6	0.98662	3675.6	0.98605	3675.6	0.99716
3674.18	0.98623	3674.18	0.98665	3674.18	0.98704	3674.18	0.98691	3674.18	0.98645	3674.18	0.99741
3672.75	0.98639	3672.75	0.98635	3672.75	0.98728	3672.75	0.98724	3672.75	0.98637	3672.75	0.99759
3671.32	0.98646	3671.32	0.98614	3671.32	0.98738	3671.32	0.9874	3671.32	0.98598	3671.32	0.99758
3669.89	0.98663	3669.89	0.98616	3669.89	0.98737	3669.89	0.98721	3669.89	0.98586	3669.89	0.99785
3668.47	0.98683	3668.47	0.98637	3668.47	0.98725	3668.47	0.98677	3668.47	0.98625	3668.47	0.99868
3667.04	0.98686	3667.04	0.98654	3667.04	0.9871	3667.04	0.98647	3667.04	0.98667	3667.04	0.99951
3665.61	0.98677	3665.61	0.98661	3665.61	0.98694	3665.61	0.98635	3665.61	0.98684	3665.61	1
3664.18	0.98671	3664.18	0.98661	3664.18	0.98676	3664.18	0.98632	3664.18	0.98684	3664.18	1.00023
3662.76	0.98671	3662.76	0.98653	3662.76	0.98654	3662.76	0.98633	3662.76	0.98672	3662.76	1.00028
3661.33	0.98669	3661.33	0.98639	3661.33	0.98632	3661.33	0.98633	3661.33	0.9865	3661.33	1.00025
3659.9	0.98655	3659.9	0.98621	3659.9	0.98618	3659.9	0.98628	3659.9	0.98618	3659.9	1.00015
3658.47	0.98627	3658.47	0.98601	3658.47	0.98618	3658.47	0.98615	3658.47	0.98586	3658.47	0.99998
3657.05	0.98593	3657.05	0.98582	3657.05	0.98624	3657.05	0.98593	3657.05	0.98563	3657.05	0.99977
3655.62	0.98563	3655.62	0.98565	3655.62	0.98623	3655.62	0.98567	3655.62	0.98551	3655.62	0.99962
3654.19	0.98541	3654.19	0.98546	3654.19	0.98604	3654.19	0.98546	3654.19	0.98537	3654.19	0.99943
3652.76	0.98513	3652.76	0.98516	3652.76	0.98573	3652.76	0.98531	3652.76	0.98504	3652.76	0.99891
3651.34	0.98471	3651.34	0.98471	3651.34	0.98541	3651.34	0.98518	3651.34	0.98438	3651.34	0.99782
3649.91	0.98426	3649.91	0.98429	3649.91	0.98524	3649.91	0.9849	3649.91	0.98351	3649.91	0.99639
3648.48	0.9841	3648.48	0.98437	3648.48	0.98517	3648.48	0.98432	3648.48	0.9834	3648.48	0.99616
3647.05	0.98425	3647.05	0.98468	3647.05	0.9849	3647.05	0.98386	3647.05	0.9841	3647.05	0.99742
3645.63	0.98436	3645.63	0.98476	3645.63	0.98454	3645.63	0.98369	3645.63	0.98449	3645.63	0.99852
3644.2	0.98434	3644.2	0.98471	3644.2	0.98426	3644.2	0.98354	3644.2	0.98447	3644.2	0.99906
3642.77	0.9842	3642.77	0.9846	3642.77	0.98406	3642.77	0.98331	3642.77	0.98428	3642.77	0.99932
3641.34	0.98397	3641.34	0.98442	3641.34	0.9839	3641.34	0.98305	3641.34	0.98407	3641.34	0.99956
3639.92	0.98371	3639.92	0.98412	3639.92	0.98374	3639.92	0.98287	3639.92	0.9839	3639.92	0.99983
3638.49	0.98341	3638.49	0.98376	3638.49	0.98359	3638.49	0.98272	3638.49	0.98371	3638.49	1
3637.06	0.98306	3637.06	0.98341	3637.06	0.98348	3637.06	0.98247	3637.06	0.98345	3637.06	0.99995
3635.64	0.98268	3635.64	0.98311	3635.64	0.98333	3635.64	0.98207	3635.64	0.98312	3635.64	0.99966
3634.21	0.98234	3634.21	0.98285	3634.21	0.98309	3634.21	0.9816	3634.21	0.98275	3634.21	0.99919
3632.78	0.98204	3632.78	0.98254	3632.78	0.98273	3632.78	0.98118	3632.78	0.98237	3632.78	0.99866
3631.35	0.98172	3631.35	0.9822	3631.35	0.98232	3631.35	0.98082	3631.35	0.98197	3631.35	0.99804
3629.93	0.98122	3629.93	0.98187	3629.93	0.98181	3629.93	0.98042	3629.93	0.98155	3629.93	0.99731
3628.5	0.98072	3628.5	0.98163	3628.5	0.98116	3628.5	0.97995	3628.5	0.98121	3628.5	0.997
3627.07	0.98065	3627.07	0.98141	3627.07	0.98067	3627.07	0.97959	3627.07	0.98099	3627.07	0.99758
3625.64	0.98078	3625.64	0.98114	3625.64	0.9805	3625.64	0.97937	3625.64	0.98079	3625.64	0.99838
3624.22	0.98074	3624.22	0.98084	3624.22	0.98049	3624.22	0.97918	3624.22	0.98056	3624.22	0.99887
3622.79	0.98043	3622.79	0.9805	3622.79	0.9805	3622.79	0.97901	3622.79	0.98023	3622.79	0.99893
3621.36	0.97987	3621.36	0.9801	3621.36	0.98036	3621.36	0.97886	3621.36	0.97975	3621.36	0.99858
3619.93	0.97923	3619.93	0.97965	3619.93	0.97991	3619.93	0.9787	3619.93	0.97916	3619.93	0.99809
3618.51	0.97879	3618.51	0.97924	3618.51	0.97922	3618.51	0.97845	3618.51	0.97871	3618.51	0.99795
3617.08	0.97863	3617.08	0.97897	3617.08	0.97867	3617.08	0.9781	3617.08	0.97849	3617.08	0.99814
3615.65	0.97858	3615.65	0.97875	3615.65	0.9784	3615.65	0.97778	3615.65	0.97831	3615.65	0.99823
3614.22	0.97855	3614.22	0.97853	3614.22	0.97828	3614.22	0.97758	3614.22	0.97806	3614.22	0.99818
3612.8	0.9785	3612.8	0.97833	3612.8	0.97815	3612.8	0.9775	3612.8	0.97774	3612.8	0.99821
3611.37	0.97834	3611.37	0.97818	3611.37	0.97794	3611.37	0.97741	3611.37	0.97735	3611.37	0.9983
3609.94	0.97807	3609.94	0.97801	3609.94	0.9777	3609.94	0.97718	3609.94	0.97695	3609.94	0.99827
3608.51	0.97783	3608.51	0.97774	3608.51	0.97751	3608.51	0.97674	3608.51	0.97666	3608.51	0.99828
3607.09	0.97773	3607.09	0.97736	3607.09	0.97733	3607.09	0.97618	3607.09	0.97652	3607.09	0.99865
3605.66	0.97763	3605.66	0.97702	3605.66	0.97711	3605.66	0.97571	3605.66	0.97639	3605.66	0.99924
3604.23	0.97737	3604.23	0.97677	3604.23	0.97687	3604.23	0.97539	3604.23	0.97615	3604.23	0.99958
3602.8	0.97693	3602.8	0.97659	3602.8	0.97666	3602.8	0.9752	3602.8	0.97582	3602.8	0.99952
3601.38	0.97639	3601.38	0.97644	3601.38	0.97647	3601.38	0.97508	3601.38	0.97544	3601.38	0.99923
3599.95	0.97592	3599.95	0.97631	3599.95	0.97627	3599.95	0.97495	3599.95	0.97506	3599.95	0.99902
3598.52	0.97562	3598.52	0.97617	3598.52	0.97602	3598.52	0.97478	3598.52	0.97471	3598.52	0.99895
3597.09	0.97542	3597.09	0.97597	3597.09	0.97577	3597.09	0.97457	3597.09	0.97448	3597.09	0.99887
3595.67	0.97524	3595.67	0.97572	3595.67	0.9755	3595.67	0.97435	3595.67	0.97442	3595.67	0.99882
3594.24	0.97508	3594.24	0.97546	3594.24	0.97519	3594.24	0.97403	3594.24	0.97437	3594.24	0.99905
3592.81	0.97492	3592.81	0.97522	3592.81	0.97489	3592.81	0.97367	3592.81	0.97418	3592.81	0.99951
3591.39	0.97472	3591.39	0.97499	3591.39	0.97462	3591.39	0.97338	3591.39	0.97381	3591.39	0.99982
3589.96	0.97441	3589.96	0.97473	3589.96	0.97431	3589.96	0.97321	3589.96	0.97333	3589.96	0.99964
3588.53	0.97401	3588.53	0.97449	3588.53	0.97391	3588.53	0.9731	3588.53	0.9728	3588.53	0.99913
3587.1	0.97374	3587.1	0.97437	3587.1	0.9736	3587.1	0.97301	3587.1	0.97248	3587.1	0.99889
3585.68	0.97379	3585.68	0.97433	3585.68	0.97357	3585.68	0.97288	3585.68	0.9725	3585.68	0.99929
3584.25	0.97395	3584.25	0.97425	3584.25	0.97368	3584.25	0.97265	3584.25	0.9726	3584.25	0.99987
3582.82	0.97405	3582.82	0.97416	3582.82	0.97375	3582.82	0.97235	3582.82	0.97259	3582.82	1.00026
3581.39	0.97404	3581.39	0.9741	3581.39	0.97378	3581.39	0.97209	3581.39	0.97248	3581.39	1.0004
3579.97	0.97397	3579.97	0.97402	3579.97	0.97379	3579.97	0.97198	3579.97	0.97232	3579.97	1.00037
3578.54	0.9739	3578.54	0.97387	3578.54	0.97375	3578.54	0.97198	3578.54	0.97219	3578.54	1.00024
3577.11	0.9738	3577.11	0.97373	3577.11	0.9736	3577.11	0.97194	3577.11	0.97208	3577.11	1.00012
3575.68	0.97363	3575.68	0.97367	3575.68	0.9733	3575.68	0.97176	3575.68	0.97198	3575.68	1.00007
3574.26	0.97343	3574.26	0.97363	3574.26	0.97293	3574.26	0.97155	3574.26	0.97187	3574.26	1.00013
3572.83	0.97327	3572.83	0.97353	3572.83	0.97268	3572.83	0.97145	3572.83	0.97175	3572.83	1.00021
3571.4	0.97317	3571.4	0.97337	3571.4	0.97266	3571.4	0.97151	3571.4	0.97154	3571.4	1.00017
3569.97	0.97297	3569.97	0.97324	3569.97	0.97281	3569.97	0.97166	3569.97	0.9712	3569.97	0.99975
3568.55	0.97254	3568.55	0.97321	3568.55	0.97302	3568.55	0.9718	3568.55	0.97073	3568.55	0.99892
3567.12	0.97202	3567.12	0.97329	3567.12	0.97316	3567.12	0.97177	3567.12	0.97037	3567.12	0.99813
3565.69	0.97191	3565.69	0.97338	3565.69	0.9731	3565.69	0.9715	3565.69	0.97038	3565.69	0.99817
3564.26	0.97218	3564.26	0.97337	3564.26	0.97289	3564.26	0.9712	3564.26	0.9706	3564.26	0.99881
3562.84	0.97246	3562.84	0.97325	3562.84	0.97265	3562.84	0.97104	3562.84	0.97076	3562.84	0.99939
3561.41	0.97261	3561.41	0.9731	3561.41	0.97245	3561.41	0.97106	3561.41	0.97083	3561.41	0.99972
3559.98	0.97265	3559.98	0.97301	3559.98	0.97239	3559.98	0.97117	3559.98	0.97087	3559.98	0.99991
3558.55	0.97264	3558.55	0.97305	3558.55	0.97247	3558.55	0.97124	3558.55	0.97091	3558.55	1.00002
3557.13	0.97266	3557.13	0.97319	3557.13	0.97258	3557.13	0.9712	3557.13	0.97094	3557.13	1
3555.7	0.97274	3555.7	0.97339	3555.7	0.97262	3555.7	0.97112	3555.7	0.9709	3555.7	0.99987
3554.27	0.97285	3554.27	0.97358	3554.27	0.97256	3554.27	0.97108	3554.27	0.97078	3554.27	0.9996
3552.84	0.97292	3552.84	0.97367	3552.84	0.9724	3552.84	0.97108	3552.84	0.97066	3552.84	0.99931
3551.42	0.97293	3551.42	0.97364	3551.42	0.97228	3551.42	0.97104	3551.42	0.97061	3551.42	0.99908
3549.99	0.97289	3549.99	0.9736	3549.99	0.97228	3549.99	0.97096	3549.99	0.97053	3549.99	0.9988
3548.56	0.9728	3548.56	0.97362	3548.56	0.97237	3548.56	0.97084	3548.56	0.97034	3548.56	0.99827
3547.14	0.97271	3547.14	0.97364	3547.14	0.9725	3547.14	0.97071	3547.14	0.97009	3547.14	0.9975
3545.71	0.9727	3545.71	0.97365	3545.71	0.97266	3545.71	0.97064	3545.71	0.96998	3545.71	0.99683
3544.28	0.97282	3544.28	0.97363	3544.28	0.97287	3544.28	0.97073	3544.28	0.97013	3544.28	0.99653
3542.85	0.97303	3542.85	0.9736	3542.85	0.97308	3542.85	0.97097	3542.85	0.97042	3542.85	0.99642
3541.43	0.97325	3541.43	0.9736	3541.43	0.97321	3541.43	0.97123	3541.43	0.97069	3541.43	0.99609
3540	0.97338	3540	0.97368	3540	0.97322	3540	0.97143	3540	0.97088	3540	0.99533
3538.57	0.97339	3538.57	0.97385	3538.57	0.97308	3538.57	0.97156	3538.57	0.97095	3538.57	0.99411
3537.14	0.97336	3537.14	0.97406	3537.14	0.97288	3537.14	0.97171	3537.14	0.97098	3537.14	0.99244
3535.72	0.97345	3535.72	0.97426	3535.72	0.97285	3535.72	0.97197	3535.72	0.97106	3535.72	0.99038
3534.29	0.97368	3534.29	0.97444	3534.29	0.97311	3534.29	0.97232	3534.29	0.97125	3534.29	0.988
3532.86	0.97394	3532.86	0.97461	3532.86	0.97354	3532.86	0.97261	3532.86	0.97143	3532.86	0.98526
3531.43	0.97414	3531.43	0.97474	3531.43	0.97393	3531.43	0.97279	3531.43	0.97153	3531.43	0.98198
3530.01	0.97428	3530.01	0.97484	3530.01	0.97419	3530.01	0.97287	3530.01	0.97155	3530.01	0.97808
3528.58	0.97434	3528.58	0.97493	3528.58	0.97434	3528.58	0.9729	3528.58	0.9716	3528.58	0.97389
3527.15	0.97422	3527.15	0.97496	3527.15	0.97437	3527.15	0.9729	3527.15	0.97165	3527.15	0.97019
3525.72	0.97391	3525.72	0.97487	3525.72	0.97431	3525.72	0.97289	3525.72	0.97156	3525.72	0.96777
3524.3	0.97368	3524.3	0.9748	3524.3	0.9743	3524.3	0.97289	3524.3	0.97138	3524.3	0.96697
3522.87	0.97382	3522.87	0.97493	3522.87	0.97441	3522.87	0.97297	3522.87	0.97137	3522.87	0.9677
3521.44	0.97429	3521.44	0.97528	3521.44	0.97461	3521.44	0.97316	3521.44	0.97162	3521.44	0.96955
3520.01	0.97484	3520.01	0.97563	3520.01	0.97481	3520.01	0.97338	3520.01	0.97191	3520.01	0.97213
3518.59	0.97524	3518.59	0.97581	3518.59	0.97496	3518.59	0.97354	3518.59	0.97211	3518.59	0.97512
3517.16	0.97549	3517.16	0.97581	3517.16	0.97501	3517.16	0.97361	3517.16	0.97228	3517.16	0.97826
3515.73	0.97563	3515.73	0.97574	3515.73	0.97493	3515.73	0.97367	3515.73	0.97249	3515.73	0.98125
3514.3	0.97569	3514.3	0.97571	3514.3	0.97484	3514.3	0.97377	3514.3	0.97273	3514.3	0.98389
3512.88	0.97574	3512.88	0.97583	3512.88	0.97493	3512.88	0.97398	3512.88	0.97299	3512.88	0.98616
3511.45	0.97582	3511.45	0.97613	3511.45	0.97526	3511.45	0.97427	3511.45	0.97325	3511.45	0.98814
3510.02	0.97595	3510.02	0.97654	3510.02	0.9757	3510.02	0.97456	3510.02	0.97349	3510.02	0.98996
3508.59	0.97613	3508.59	0.97687	3508.59	0.97604	3508.59	0.97474	3508.59	0.97367	3508.59	0.99161
3507.17	0.97633	3507.17	0.97697	3507.17	0.97618	3507.17	0.97483	3507.17	0.97373	3507.17	0.99292
3505.74	0.97644	3505.74	0.97685	3505.74	0.97617	3505.74	0.9749	3505.74	0.97367	3505.74	0.99383
3504.31	0.97642	3504.31	0.97665	3504.31	0.97614	3504.31	0.97495	3504.31	0.97356	3504.31	0.99448
3502.89	0.97634	3502.89	0.97659	3502.89	0.97619	3502.89	0.97495	3502.89	0.97353	3502.89	0.99514
3501.46	0.97633	3501.46	0.97669	3501.46	0.97627	3501.46	0.97493	3501.46	0.97364	3501.46	0.99593
3500.03	0.97635	3500.03	0.97685	3500.03	0.97627	3500.03	0.97498	3500.03	0.97386	3500.03	0.99672
3498.6	0.97635	3498.6	0.97697	3498.6	0.97624	3498.6	0.97516	3498.6	0.97415	3498.6	0.99733
3497.18	0.97641	3497.18	0.97714	3497.18	0.97637	3497.18	0.97545	3497.18	0.97455	3497.18	0.99775
3495.75	0.97662	3495.75	0.97739	3495.75	0.97675	3495.75	0.97575	3495.75	0.97503	3495.75	0.9981
3494.32	0.97696	3494.32	0.97771	3494.32	0.97721	3494.32	0.97598	3494.32	0.97546	3494.32	0.9985
3492.89	0.9773	3492.89	0.97802	3492.89	0.97751	3492.89	0.97613	3492.89	0.97568	3492.89	0.9989
3491.47	0.97754	3491.47	0.97827	3491.47	0.97762	3491.47	0.97626	3491.47	0.97569	3491.47	0.99919
3490.04	0.97765	3490.04	0.97846	3490.04	0.97762	3490.04	0.97636	3490.04	0.97563	3490.04	0.99929
3488.61	0.97768	3488.61	0.97859	3488.61	0.97761	3488.61	0.97645	3488.61	0.97567	3488.61	0.99928
3487.18	0.97779	3487.18	0.97868	3487.18	0.97767	3487.18	0.97659	3487.18	0.97584	3487.18	0.99926
3485.76	0.97807	3485.76	0.97879	3485.76	0.9779	3485.76	0.97683	3485.76	0.97607	3485.76	0.99929
3484.33	0.9784	3484.33	0.97897	3484.33	0.97821	3484.33	0.97714	3484.33	0.97627	3484.33	0.99933
3482.9	0.97859	3482.9	0.97922	3482.9	0.97844	3482.9	0.97743	3482.9	0.97636	3482.9	0.99939
3481.47	0.97864	3481.47	0.97941	3481.47	0.97851	3481.47	0.97761	3481.47	0.97645	3481.47	0.99952
3480.05	0.97873	3480.05	0.9795	3480.05	0.9786	3480.05	0.97771	3480.05	0.97669	3480.05	0.99972
3478.62	0.97893	3478.62	0.97955	3478.62	0.97891	3478.62	0.97779	3478.62	0.97708	3478.62	0.99984
3477.19	0.9792	3477.19	0.9797	3477.19	0.97935	3477.19	0.97797	3477.19	0.97747	3477.19	0.99981
3475.76	0.97946	3475.76	0.98002	3475.76	0.97975	3475.76	0.97826	3475.76	0.97778	3475.76	0.99967
3474.34	0.97975	3474.34	0.98042	3474.34	0.98003	3474.34	0.97858	3474.34	0.97806	3474.34	0.99959
3472.91	0.98002	3472.91	0.98074	3472.91	0.98021	3472.91	0.9788	3472.91	0.97831	3472.91	0.99965
3471.48	0.98015	3471.48	0.98083	3471.48	0.98029	3471.48	0.97892	3471.48	0.97852	3471.48	0.99985
3470.05	0.98012	3470.05	0.98079	3470.05	0.9803	3470.05	0.97905	3470.05	0.97868	3470.05	1.00003
3468.63	0.98012	3468.63	0.98083	3468.63	0.98031	3468.63	0.97925	3468.63	0.97885	3468.63	1.00009
3467.2	0.98031	3467.2	0.98101	3467.2	0.98046	3467.2	0.97947	3467.2	0.97912	3467.2	1.00007
3465.77	0.98064	3465.77	0.98124	3465.77	0.98077	3465.77	0.97968	3465.77	0.97948	3465.77	1.00003
3464.34	0.98096	3464.34	0.98148	3464.34	0.98116	3464.34	0.97992	3464.34	0.97982	3464.34	1.00001
3462.92	0.98121	3462.92	0.98177	3462.92	0.98154	3462.92	0.9802	3462.92	0.98	3462.92	1
3461.49	0.98143	3461.49	0.9821	3461.49	0.98185	3461.49	0.9805	3461.49	0.98008	3461.49	1.00001
3460.06	0.98167	3460.06	0.98244	3460.06	0.98218	3460.06	0.98083	3460.06	0.98026	3460.06	1
3458.64	0.98193	3458.64	0.98275	3458.64	0.98256	3458.64	0.98124	3458.64	0.98065	3458.64	0.99994
3457.21	0.98219	3457.21	0.98304	3457.21	0.98292	3457.21	0.9817	3457.21	0.98115	3457.21	0.99988
3455.78	0.98244	3455.78	0.98336	3455.78	0.98314	3455.78	0.98215	3455.78	0.98157	3455.78	0.99984
3454.35	0.98271	3454.35	0.98371	3454.35	0.98326	3454.35	0.9825	3454.35	0.98181	3454.35	0.99982
3452.93	0.98303	3452.93	0.98404	3452.93	0.98339	3452.93	0.98275	3452.93	0.98198	3452.93	0.99977
3451.5	0.98335	3451.5	0.9843	3451.5	0.98361	3451.5	0.98296	3451.5	0.98213	3451.5	0.99969
3450.07	0.98359	3450.07	0.98445	3450.07	0.98384	3450.07	0.98319	3450.07	0.98219	3450.07	0.99957
3448.64	0.98369	3448.64	0.98456	3448.64	0.98404	3448.64	0.98342	3448.64	0.98216	3448.64	0.99941
3447.22	0.98376	3447.22	0.98469	3447.22	0.98425	3447.22	0.98368	3447.22	0.98227	3447.22	0.99928
3445.79	0.9839	3445.79	0.98493	3445.79	0.98452	3445.79	0.98403	3445.79	0.98269	3445.79	0.99926
3444.36	0.98411	3444.36	0.98524	3444.36	0.98485	3444.36	0.98445	3444.36	0.98327	3444.36	0.99927
3442.93	0.98433	3442.93	0.98554	3442.93	0.98522	3442.93	0.98487	3442.93	0.98378	3442.93	0.99924
3441.51	0.98452	3441.51	0.98572	3441.51	0.98555	3441.51	0.98522	3441.51	0.98414	3441.51	0.99919
3440.08	0.98471	3440.08	0.98576	3440.08	0.98573	3440.08	0.9854	3440.08	0.98436	3440.08	0.99919
3438.65	0.98491	3438.65	0.98573	3438.65	0.98573	3438.65	0.98544	3438.65	0.98445	3438.65	0.99922
3437.22	0.98519	3437.22	0.98578	3437.22	0.98567	3437.22	0.98545	3437.22	0.98446	3437.22	0.99917
3435.8	0.98554	3435.8	0.98598	3435.8	0.98574	3435.8	0.98556	3435.8	0.9845	3435.8	0.99897
3434.37	0.9859	3434.37	0.98629	3434.37	0.98598	3434.37	0.98582	3434.37	0.98468	3434.37	0.99866
3432.94	0.98618	3432.94	0.98662	3432.94	0.98628	3432.94	0.98613	3432.94	0.985	3432.94	0.99827
3431.51	0.98638	3431.51	0.9869	3431.51	0.98655	3431.51	0.9864	3431.51	0.9854	3431.51	0.99781
3430.09	0.98661	3430.09	0.98718	3430.09	0.98684	3430.09	0.98659	3430.09	0.98586	3430.09	0.99724
3428.66	0.98696	3428.66	0.98758	3428.66	0.98727	3428.66	0.98682	3428.66	0.98639	3428.66	0.99653
3427.23	0.9874	3427.23	0.98818	3427.23	0.98784	3427.23	0.98722	3427.23	0.987	3427.23	0.9957
3425.8	0.98779	3425.8	0.9889	3425.8	0.9884	3425.8	0.98773	3425.8	0.98755	3425.8	0.99475
3424.38	0.98809	3424.38	0.98953	3424.38	0.98879	3424.38	0.98816	3424.38	0.98788	3424.38	0.9936
3422.95	0.98834	3422.95	0.98988	3422.95	0.98899	3422.95	0.98845	3422.95	0.98799	3422.95	0.99215
3421.52	0.98869	3421.52	0.99	3421.52	0.98919	3421.52	0.98878	3421.52	0.98808	3421.52	0.99043
3420.1	0.98921	3420.1	0.99015	3420.1	0.98958	3420.1	0.98927	3420.1	0.98837	3420.1	0.98855
3418.67	0.98982	3418.67	0.99047	3418.67	0.99013	3418.67	0.98978	3418.67	0.98888	3418.67	0.98661
3417.24	0.99023	3417.24	0.99078	3417.24	0.99059	3417.24	0.99007	3417.24	0.98944	3417.24	0.98451
3415.81	0.99024	3415.81	0.99088	3415.81	0.99073	3415.81	0.99016	3415.81	0.98989	3415.81	0.98219
3414.39	0.98998	3414.39	0.99079	3414.39	0.99061	3414.39	0.99022	3414.39	0.99016	3414.39	0.97973
3412.96	0.98979	3412.96	0.99072	3412.96	0.99044	3412.96	0.99036	3412.96	0.99032	3412.96	0.97732
3411.53	0.9899	3411.53	0.99081	3411.53	0.99043	3411.53	0.99053	3411.53	0.99048	3411.53	0.97516
3410.1	0.99027	3410.1	0.9911	3410.1	0.99065	3410.1	0.9907	3410.1	0.99071	3410.1	0.97342
3408.68	0.9908	3408.68	0.99157	3408.68	0.99111	3408.68	0.99099	3408.68	0.99098	3408.68	0.97227
3407.25	0.9914	3407.25	0.99213	3407.25	0.99173	3407.25	0.99152	3407.25	0.99118	3407.25	0.97184
3405.82	0.99185	3405.82	0.99262	3405.82	0.99226	3405.82	0.99208	3405.82	0.99119	3405.82	0.97216
3404.39	0.99195	3404.39	0.99285	3404.39	0.99245	3404.39	0.99237	3404.39	0.99112	3404.39	0.97313
3402.97	0.99176	3402.97	0.99284	3402.97	0.9923	3402.97	0.99231	3402.97	0.9912	3402.97	0.97461
3401.54	0.99158	3401.54	0.99279	3401.54	0.99212	3401.54	0.99218	3401.54	0.99152	3401.54	0.9764
3400.11	0.99167	3400.11	0.99296	3400.11	0.99219	3400.11	0.99227	3400.11	0.99194	3400.11	0.97826
3398.68	0.99207	3398.68	0.9934	3398.68	0.99259	3398.68	0.99262	3398.68	0.99229	3398.68	0.9801
3397.26	0.99261	3397.26	0.99391	3397.26	0.9931	3397.26	0.99299	3397.26	0.99252	3397.26	0.98188
3395.83	0.99294	3395.83	0.99423	3395.83	0.99346	3395.83	0.99319	3395.83	0.99265	3395.83	0.9836
3394.4	0.99289	3394.4	0.99429	3394.4	0.9936	3394.4	0.99326	3394.4	0.99275	3394.4	0.98521
3392.97	0.99276	3392.97	0.99426	3392.97	0.99368	3392.97	0.99346	3392.97	0.99298	3392.97	0.98668
3391.55	0.99294	3391.55	0.99439	3391.55	0.99394	3391.55	0.99393	3391.55	0.99344	3391.55	0.988
3390.12	0.99353	3390.12	0.99479	3390.12	0.99446	3390.12	0.99462	3390.12	0.99403	3390.12	0.98919
3388.69	0.99432	3388.69	0.99541	3388.69	0.99507	3388.69	0.99537	3388.69	0.99459	3388.69	0.99029
3387.26	0.9951	3387.26	0.99608	3387.26	0.99558	3387.26	0.99603	3387.26	0.99505	3387.26	0.99128
3385.84	0.99573	3385.84	0.9966	3385.84	0.99597	3385.84	0.99652	3385.84	0.99543	3385.84	0.99214
3384.41	0.99611	3384.41	0.99689	3384.41	0.99629	3384.41	0.9968	3384.41	0.99574	3384.41	0.9929
3382.98	0.99621	3382.98	0.99693	3382.98	0.99646	3382.98	0.99684	3382.98	0.99595	3382.98	0.9936
3381.55	0.99612	3381.55	0.99686	3381.55	0.99642	3381.55	0.99672	3381.55	0.99604	3381.55	0.99426
3380.13	0.99601	3380.13	0.99683	3380.13	0.99628	3380.13	0.99664	3380.13	0.99604	3380.13	0.99488
3378.7	0.99598	3378.7	0.99687	3378.7	0.99628	3378.7	0.99672	3378.7	0.99603	3378.7	0.99547
3377.27	0.99606	3377.27	0.99693	3377.27	0.99651	3377.27	0.99692	3377.27	0.99612	3377.27	0.99604
3375.85	0.99626	3375.85	0.99699	3375.85	0.99692	3375.85	0.99714	3375.85	0.99634	3375.85	0.99655
3374.42	0.99642	3374.42	0.99705	3374.42	0.99729	3374.42	0.99734	3374.42	0.99659	3374.42	0.99693
3372.99	0.99631	3372.99	0.99704	3372.99	0.99739	3372.99	0.99743	3372.99	0.9967	3372.99	0.99718
3371.56	0.99591	3371.56	0.99691	3371.56	0.99716	3371.56	0.9973	3371.56	0.9966	3371.56	0.99734
3370.14	0.99551	3370.14	0.99673	3370.14	0.99686	3370.14	0.99703	3370.14	0.99641	3370.14	0.9975
3368.71	0.99546	3368.71	0.99667	3368.71	0.99677	3368.71	0.99687	3368.71	0.99634	3368.71	0.99773
3367.28	0.99594	3367.28	0.99695	3367.28	0.99699	3367.28	0.99703	3367.28	0.99653	3367.28	0.99807
3365.85	0.99679	3365.85	0.99761	3365.85	0.99743	3365.85	0.99752	3365.85	0.99696	3365.85	0.99843
3364.43	0.99759	3364.43	0.99838	3364.43	0.99796	3364.43	0.99807	3364.43	0.99742	3364.43	0.99873
3363	0.99792	3363	0.99886	3363	0.9984	3363	0.99836	3363	0.99767	3363	0.99889
3361.57	0.99785	3361.57	0.99896	3361.57	0.99867	3361.57	0.99838	3361.57	0.99769	3361.57	0.99897
3360.14	0.99786	3360.14	0.99901	3360.14	0.99885	3360.14	0.99841	3360.14	0.99773	3360.14	0.99909
3358.72	0.9982	3358.72	0.99932	3358.72	0.99909	3358.72	0.99867	3358.72	0.99802	3358.72	0.99926
3357.29	0.99867	3357.29	0.99975	3357.29	0.9994	3357.29	0.99902	3357.29	0.9985	3357.29	0.99941
3355.86	0.99893	3355.86	0.99996	3355.86	0.99951	3355.86	0.99922	3355.86	0.99888	3355.86	0.99951
3354.43	0.99884	3354.43	0.99973	3354.43	0.99922	3354.43	0.99915	3354.43	0.99888	3354.43	0.9996
3353.01	0.9985	3353.01	0.99923	3353.01	0.9987	3353.01	0.99894	3353.01	0.99862	3353.01	0.99969
3351.58	0.9981	3351.58	0.99881	3351.58	0.99832	3351.58	0.99877	3351.58	0.99843	3351.58	0.99977
3350.15	0.99787	3350.15	0.99873	3350.15	0.99832	3350.15	0.99884	3350.15	0.99855	3350.15	0.99984
3348.72	0.99794	3348.72	0.99898	3348.72	0.99862	3348.72	0.99913	3348.72	0.9989	3348.72	0.99994
3347.3	0.99817	3347.3	0.99926	3347.3	0.99894	3347.3	0.99941	3347.3	0.99922	3347.3	1
3345.87	0.99834	3345.87	0.99929	3345.87	0.99906	3345.87	0.99945	3345.87	0.9993	3345.87	0.99992
3344.44	0.9984	3344.44	0.99908	3344.44	0.99903	3344.44	0.99921	3344.44	0.9991	3344.44	0.99964
3343.01	0.99835	3343.01	0.99886	3343.01	0.99898	3343.01	0.99887	3343.01	0.99872	3343.01	0.99922
3341.59	0.99815	3341.59	0.99879	3341.59	0.9989	3341.59	0.9986	3341.59	0.99825	3341.59	0.99876
3340.16	0.99781	3340.16	0.99885	3340.16	0.99873	3340.16	0.99842	3340.16	0.99785	3340.16	0.99831
3338.73	0.99761	3338.73	0.99901	3338.73	0.99854	3338.73	0.99835	3338.73	0.99775	3338.73	0.99789
3337.3	0.99788	3337.3	0.99926	3337.3	0.99858	3337.3	0.99849	3337.3	0.99814	3337.3	0.99748
3335.88	0.99858	3335.88	0.99958	3335.88	0.99897	3335.88	0.99892	3335.88	0.9989	3335.88	0.99705
3334.45	0.99935	3334.45	0.99987	3334.45	0.9995	3334.45	0.9995	3334.45	0.99956	3334.45	0.99657
3333.02	0.99984	3333.02	1	3333.02	0.99988	3333.02	0.99993	3333.02	0.99976	3333.02	0.99604
3331.6	0.99999	3331.6	0.99998	3331.6	1	3331.6	1	3331.6	0.99962	3331.6	0.9954
3330.17	0.99994	3330.17	0.99997	3330.17	0.99999	3330.17	0.99987	3330.17	0.99932	3330.17	0.99456
3328.74	0.99959	3328.74	0.99987	3328.74	0.9998	3328.74	0.9995	3328.74	0.99911	3328.74	0.99348
3327.31	0.99908	3327.31	0.99967	3327.31	0.99947	3327.31	0.99906	3327.31	0.99904	3327.31	0.99222
3325.89	0.99866	3325.89	0.99951	3325.89	0.99921	3325.89	0.9988	3325.89	0.99911	3325.89	0.99095
3324.46	0.99854	3324.46	0.99958	3324.46	0.99924	3324.46	0.99893	3324.46	0.99925	3324.46	0.98975
3323.03	0.99873	3323.03	0.99986	3323.03	0.99956	3323.03	0.99944	3323.03	0.99939	3323.03	0.98859
3321.6	0.9991	3321.6	1.00014	3321.6	0.99994	3321.6	1.00005	3321.6	0.9995	3321.6	0.98742
3320.18	0.99951	3320.18	1.00029	3320.18	1.0002	3320.18	1.00045	3320.18	0.99965	3320.18	0.98624
3318.75	0.9999	3318.75	1.00036	3318.75	1.00033	3318.75	1.0005	3318.75	0.99985	3318.75	0.98509
3317.32	1.0002	3317.32	1.00042	3317.32	1.00039	3317.32	1.00036	3317.32	1	3317.32	0.98403
3315.89	1.00037	3315.89	1.00044	3315.89	1.00037	3315.89	1.00018	3315.89	0.99999	3315.89	0.98311
3314.47	1.00036	3314.47	1.0004	3314.47	1.00013	3314.47	1.00005	3314.47	0.99987	3314.47	0.98235
3313.04	1.00014	3313.04	1.00032	3313.04	0.9997	3313.04	0.99991	3313.04	0.99971	3313.04	0.98176
3311.61	0.99962	3311.61	1.00018	3311.61	0.99923	3311.61	0.99969	3311.61	0.9995	3311.61	0.98139
3310.18	0.99893	3310.18	0.99992	3310.18	0.99884	3310.18	0.99942	3310.18	0.99922	3310.18	0.98129
3308.76	0.9984	3308.76	0.99957	3308.76	0.99863	3308.76	0.99918	3308.76	0.99896	3308.76	0.98149
3307.33	0.99821	3307.33	0.9992	3307.33	0.99866	3307.33	0.99904	3307.33	0.99883	3307.33	0.98195
3305.9	0.99827	3305.9	0.99894	3305.9	0.99889	3305.9	0.99904	3305.9	0.99879	3305.9	0.98265
3304.47	0.99842	3304.47	0.99894	3304.47	0.99926	3304.47	0.99918	3304.47	0.99879	3304.47	0.98356
3303.05	0.99859	3303.05	0.99922	3303.05	0.99968	3303.05	0.99938	3303.05	0.99887	3303.05	0.98464
3301.62	0.99877	3301.62	0.99961	3301.62	1.00005	3301.62	0.99951	3301.62	0.99912	3301.62	0.98579
3300.19	0.99887	3300.19	0.99982	3300.19	1.00017	3300.19	0.99954	3300.19	0.9994	3300.19	0.98687
3298.76	0.99878	3298.76	0.99972	3298.76	0.99994	3298.76	0.99951	3298.76	0.99942	3298.76	0.98783
3297.34	0.99853	3297.34	0.99943	3297.34	0.99949	3297.34	0.99943	3297.34	0.99914	3297.34	0.98869
3295.91	0.99829	3295.91	0.9992	3295.91	0.99911	3295.91	0.99934	3295.91	0.99881	3295.91	0.98953
3294.48	0.99822	3294.48	0.99913	3294.48	0.99895	3294.48	0.9993	3294.48	0.99869	3294.48	0.99042
3293.05	0.99838	3293.05	0.99923	3293.05	0.99899	3293.05	0.99932	3293.05	0.99876	3293.05	0.99138
3291.63	0.99876	3291.63	0.99942	3291.63	0.99913	3291.63	0.9994	3291.63	0.99891	3291.63	0.99236
3290.2	0.99923	3290.2	0.99966	3290.2	0.99928	3290.2	0.99952	3290.2	0.99914	3290.2	0.9933
3288.77	0.99955	3288.77	0.9999	3288.77	0.99943	3288.77	0.99962	3288.77	0.99944	3288.77	0.99417
3287.35	0.99958	3287.35	1.00006	3287.35	0.99956	3287.35	0.99972	3287.35	0.99969	3287.35	0.9949
3285.92	0.99939	3285.92	1.00007	3285.92	0.9997	3285.92	0.99984	3285.92	0.99976	3285.92	0.9955
3284.49	0.99923	3284.49	1	3284.49	0.99986	3284.49	0.99996	3284.49	0.99975	3284.49	0.99602
3283.06	0.99933	3283.06	0.9999	3283.06	0.99997	3283.06	0.99999	3283.06	0.9997	3283.06	0.99655
3281.64	0.99965	3281.64	0.99991	3281.64	0.99998	3281.64	1	3281.64	0.9997	3281.64	0.99709
3280.21	0.99995	3280.21	1.00001	3280.21	0.99998	3280.21	0.99998	3280.21	0.99971	3280.21	0.99754
3278.78	0.99993	3278.78	1	3278.78	0.99988	3278.78	0.99992	3278.78	0.99968	3278.78	0.99783
3277.35	0.99965	3277.35	0.99984	3277.35	0.99968	3277.35	0.99976	3277.35	0.99956	3277.35	0.99791
3275.93	0.99932	3275.93	0.99963	3275.93	0.9994	3275.93	0.99955	3275.93	0.99937	3275.93	0.99786
3274.5	0.99913	3274.5	0.99949	3274.5	0.99911	3274.5	0.99938	3274.5	0.99916	3274.5	0.99783
3273.07	0.99905	3273.07	0.99937	3273.07	0.99888	3273.07	0.99929	3273.07	0.99898	3273.07	0.9979
3271.64	0.99898	3271.64	0.99924	3271.64	0.99876	3271.64	0.9993	3271.64	0.99885	3271.64	0.99809
3270.22	0.99901	3270.22	0.9992	3270.22	0.99883	3270.22	0.99947	3270.22	0.99884	3270.22	0.99838
3268.79	0.99922	3268.79	0.99936	3268.79	0.99908	3268.79	0.99974	3268.79	0.99904	3268.79	0.99874
3267.36	0.99951	3267.36	0.99964	3267.36	0.9994	3267.36	1	3267.36	0.99941	3267.36	0.99909
3265.93	0.99971	3265.93	0.9999	3265.93	0.99971	3265.93	1.00014	3265.93	0.99979	3265.93	0.99934
3264.51	0.99984	3264.51	1.00004	3264.51	0.99999	3264.51	1.00016	3264.51	0.99998	3264.51	0.99947
3263.08	0.99999	3263.08	1.0001	3263.08	1.00016	3263.08	1.00017	3263.08	1	3263.08	0.99952
3261.65	1.00012	3261.65	1.00011	3261.65	1.00015	3261.65	1.00017	3261.65	1	3261.65	0.99956
3260.22	1.00013	3260.22	1.0001	3260.22	1.00001	3260.22	1.00016	3260.22	1	3260.22	0.99955
3258.8	0.99998	3258.8	0.99995	3258.8	0.99975	3258.8	1.00011	3258.8	0.99996	3258.8	0.99942
3257.37	0.99963	3257.37	0.99974	3257.37	0.99953	3257.37	1.00001	3257.37	0.99971	3257.37	0.99917
3255.94	0.99934	3255.94	0.99968	3255.94	0.99947	3255.94	0.99989	3255.94	0.99945	3255.94	0.99894
3254.51	0.9994	3254.51	0.99983	3254.51	0.99964	3254.51	0.99987	3254.51	0.99945	3254.51	0.99884
3253.09	0.99978	3253.09	1.00006	3253.09	0.99987	3253.09	0.99994	3253.09	0.99972	3253.09	0.99889
3251.66	1.00012	3251.66	1.00014	3251.66	0.99996	3251.66	0.99992	3251.66	0.99994	3251.66	0.99892
3250.23	1.0001	3250.23	1.00002	3250.23	0.9998	3250.23	0.99972	3250.23	0.99987	3250.23	0.99883
3248.8	0.99978	3248.8	0.99975	3248.8	0.99947	3248.8	0.99942	3248.8	0.99961	3248.8	0.99863
3247.38	0.99948	3247.38	0.99951	3247.38	0.99921	3247.38	0.99925	3247.38	0.99939	3247.38	0.99839
3245.95	0.9994	3245.95	0.99943	3245.95	0.99917	3245.95	0.99933	3245.95	0.99936	3245.95	0.99816
3244.52	0.99955	3244.52	0.99956	3244.52	0.99933	3244.52	0.99962	3244.52	0.99942	3244.52	0.99796
3243.1	0.99979	3243.1	0.9998	3243.1	0.99954	3243.1	0.99991	3243.1	0.99944	3243.1	0.99776
3241.67	0.99996	3241.67	1.00001	3241.67	0.99974	3241.67	1	3241.67	0.99936	3241.67	0.99753
3240.24	1	3240.24	1.00005	3240.24	0.99991	3240.24	0.99989	3240.24	0.99919	3240.24	0.99729
3238.81	0.99993	3238.81	0.99998	3238.81	1	3238.81	0.99971	3238.81	0.99903	3238.81	0.99704
3237.39	0.99967	3237.39	0.99991	3237.39	0.99995	3237.39	0.99955	3237.39	0.99891	3237.39	0.99672
3235.96	0.99923	3235.96	0.99989	3235.96	0.99972	3235.96	0.99936	3235.96	0.99873	3235.96	0.99632
3234.53	0.9988	3234.53	0.99989	3234.53	0.99942	3234.53	0.99913	3234.53	0.99843	3234.53	0.99589
3233.1	0.99863	3233.1	0.9999	3233.1	0.99924	3233.1	0.99899	3233.1	0.99812	3233.1	0.99552
3231.68	0.9988	3231.68	0.99997	3231.68	0.99924	3231.68	0.99903	3231.68	0.99802	3231.68	0.9952
3230.25	0.99919	3230.25	1	3230.25	0.99936	3230.25	0.99916	3230.25	0.99816	3230.25	0.99482
3228.82	0.99954	3228.82	0.99989	3228.82	0.9995	3228.82	0.99921	3228.82	0.99842	3228.82	0.99433
3227.39	0.99966	3227.39	0.99965	3227.39	0.99962	3227.39	0.99914	3227.39	0.99863	3227.39	0.9938
3225.97	0.99952	3225.97	0.99941	3225.97	0.99968	3225.97	0.99901	3225.97	0.99873	3225.97	0.99329
3224.54	0.9993	3224.54	0.99927	3224.54	0.99967	3224.54	0.99886	3224.54	0.99869	3224.54	0.99282
3223.11	0.99917	3223.11	0.99921	3223.11	0.99957	3223.11	0.99864	3223.11	0.99853	3223.11	0.99239
3221.68	0.99913	3221.68	0.99918	3221.68	0.99939	3221.68	0.99836	3221.68	0.99829	3221.68	0.99199
3220.26	0.99903	3220.26	0.99911	3220.26	0.99911	3220.26	0.99813	3220.26	0.99803	3220.26	0.9916
3218.83	0.99877	3218.83	0.99894	3218.83	0.99878	3218.83	0.99794	3218.83	0.99777	3218.83	0.99119
3217.4	0.99842	3217.4	0.9987	3217.4	0.99847	3217.4	0.99774	3217.4	0.99753	3217.4	0.99079
3215.97	0.99808	3215.97	0.99846	3215.97	0.99818	3215.97	0.99756	3215.97	0.99729	3215.97	0.99048
3214.55	0.9978	3214.55	0.99823	3214.55	0.99792	3214.55	0.99746	3214.55	0.99699	3214.55	0.99033
3213.12	0.99764	3213.12	0.99794	3213.12	0.99768	3213.12	0.99742	3213.12	0.99658	3213.12	0.9903
3211.69	0.99757	3211.69	0.99764	3211.69	0.99745	3211.69	0.99731	3211.69	0.99609	3211.69	0.99033
3210.26	0.99748	3210.26	0.99739	3210.26	0.99722	3210.26	0.99699	3210.26	0.99563	3210.26	0.99038
3208.84	0.99731	3208.84	0.99719	3208.84	0.99696	3208.84	0.99649	3208.84	0.9953	3208.84	0.99047
3207.41	0.99703	3207.41	0.99698	3207.41	0.99669	3207.41	0.996	3207.41	0.9951	3207.41	0.99059
3205.98	0.99666	3205.98	0.99673	3205.98	0.99639	3205.98	0.99569	3205.98	0.99492	3205.98	0.99073
3204.55	0.99626	3204.55	0.99645	3204.55	0.99606	3204.55	0.99553	3204.55	0.9946	3204.55	0.99089
3203.13	0.99593	3203.13	0.99609	3203.13	0.99571	3203.13	0.99534	3203.13	0.99416	3203.13	0.99112
3201.7	0.99571	3201.7	0.99566	3201.7	0.9954	3201.7	0.99497	3201.7	0.99368	3201.7	0.99141
3200.27	0.9955	3200.27	0.99525	3200.27	0.99517	3200.27	0.99444	3200.27	0.99325	3200.27	0.99173
3198.85	0.99521	3198.85	0.99497	3198.85	0.99499	3198.85	0.99385	3198.85	0.99288	3198.85	0.99206
3197.42	0.99486	3197.42	0.99479	3197.42	0.9947	3197.42	0.99329	3197.42	0.99249	3197.42	0.99242
3195.99	0.99453	3195.99	0.99453	3195.99	0.99422	3195.99	0.99282	3195.99	0.99205	3195.99	0.99286
3194.56	0.99425	3194.56	0.99411	3194.56	0.99362	3194.56	0.99242	3194.56	0.99154	3194.56	0.99332
3193.14	0.99392	3193.14	0.99361	3193.14	0.99309	3193.14	0.992	3193.14	0.99097	3193.14	0.99373
3191.71	0.99343	3191.71	0.99313	3191.71	0.99271	3191.71	0.99154	3191.71	0.99041	3191.71	0.99409
3190.28	0.99289	3190.28	0.9927	3190.28	0.99239	3190.28	0.99107	3190.28	0.98987	3190.28	0.99442
3188.85	0.99245	3188.85	0.9923	3188.85	0.99204	3188.85	0.9907	3188.85	0.98931	3188.85	0.99474
3187.43	0.99213	3187.43	0.99189	3187.43	0.99168	3187.43	0.99042	3187.43	0.98876	3187.43	0.99503
3186	0.99176	3186	0.99144	3186	0.99131	3186	0.99016	3186	0.98827	3186	0.99532
3184.57	0.99123	3184.57	0.99096	3184.57	0.99083	3184.57	0.98981	3184.57	0.98785	3184.57	0.99563
3183.14	0.99062	3183.14	0.99047	3183.14	0.9902	3183.14	0.98925	3183.14	0.98743	3183.14	0.99597
3181.72	0.99011	3181.72	0.98997	3181.72	0.98957	3181.72	0.98851	3181.72	0.98698	3181.72	0.99629
3180.29	0.98972	3180.29	0.98946	3180.29	0.9891	3180.29	0.98771	3180.29	0.98651	3180.29	0.99654
3178.86	0.98933	3178.86	0.98895	3178.86	0.98877	3178.86	0.98699	3178.86	0.98604	3178.86	0.99676
3177.43	0.98883	3177.43	0.98846	3177.43	0.98847	3177.43	0.98645	3177.43	0.98556	3177.43	0.99699
3176.01	0.9883	3176.01	0.98802	3176.01	0.98809	3176.01	0.98603	3176.01	0.98502	3176.01	0.9972
3174.58	0.98783	3174.58	0.98764	3174.58	0.98757	3174.58	0.98563	3174.58	0.98436	3174.58	0.99736
3173.15	0.98745	3173.15	0.98724	3173.15	0.98693	3173.15	0.98517	3173.15	0.98368	3173.15	0.99743
3171.72	0.98709	3171.72	0.98675	3171.72	0.98626	3171.72	0.98465	3171.72	0.98306	3171.72	0.99747
3170.3	0.98668	3170.3	0.9862	3170.3	0.98566	3170.3	0.98411	3170.3	0.98247	3170.3	0.99754
3168.87	0.98622	3168.87	0.98567	3168.87	0.98514	3168.87	0.98359	3168.87	0.98185	3168.87	0.9977
3167.44	0.98575	3167.44	0.98515	3167.44	0.98468	3167.44	0.98305	3167.44	0.98118	3167.44	0.99794
3166.01	0.98527	3166.01	0.98462	3166.01	0.98419	3166.01	0.98247	3166.01	0.98056	3166.01	0.9982
3164.59	0.98473	3164.59	0.98398	3164.59	0.98366	3164.59	0.98188	3164.59	0.98004	3164.59	0.99843
3163.16	0.98415	3163.16	0.98324	3163.16	0.98312	3163.16	0.98132	3163.16	0.97959	3163.16	0.99861
3161.73	0.98358	3161.73	0.98253	3161.73	0.98255	3161.73	0.98084	3161.73	0.97916	3161.73	0.99872
3160.3	0.98303	3160.3	0.98199	3160.3	0.98194	3160.3	0.98041	3160.3	0.97866	3160.3	0.99875
3158.88	0.98245	3158.88	0.98162	3158.88	0.98128	3158.88	0.97987	3158.88	0.97803	3158.88	0.99875
3157.45	0.98178	3157.45	0.98129	3157.45	0.98063	3157.45	0.97915	3157.45	0.97733	3157.45	0.99879
3156.02	0.98105	3156.02	0.98087	3156.02	0.98	3156.02	0.97832	3156.02	0.97668	3156.02	0.99887
3154.6	0.98037	3154.6	0.98031	3154.6	0.97939	3154.6	0.97755	3154.6	0.97609	3154.6	0.99892
3153.17	0.97978	3153.17	0.9797	3153.17	0.97881	3153.17	0.97692	3153.17	0.97547	3153.17	0.99892
3151.74	0.97926	3151.74	0.97914	3151.74	0.9783	3151.74	0.97637	3151.74	0.97474	3151.74	0.99891
3150.31	0.97876	3150.31	0.97864	3150.31	0.97781	3150.31	0.97584	3150.31	0.974	3150.31	0.99893
3148.89	0.97829	3148.89	0.97807	3148.89	0.97729	3148.89	0.97526	3148.89	0.97336	3148.89	0.99904
3147.46	0.97787	3147.46	0.97735	3147.46	0.97672	3147.46	0.97462	3147.46	0.97286	3147.46	0.99922
3146.03	0.97742	3146.03	0.97659	3146.03	0.97617	3146.03	0.97394	3146.03	0.97242	3146.03	0.9994
3144.6	0.97685	3144.6	0.97593	3144.6	0.97565	3144.6	0.97329	3144.6	0.97192	3144.6	0.99949
3143.18	0.97614	3143.18	0.97539	3143.18	0.97509	3143.18	0.9727	3143.18	0.97134	3143.18	0.99945
3141.75	0.97536	3141.75	0.97485	3141.75	0.97441	3141.75	0.97215	3141.75	0.97072	3141.75	0.99935
3140.32	0.97465	3140.32	0.97424	3140.32	0.97367	3140.32	0.97157	3140.32	0.9701	3140.32	0.99926
3138.89	0.97408	3138.89	0.97363	3138.89	0.97298	3138.89	0.97094	3138.89	0.96949	3138.89	0.99925
3137.47	0.97363	3137.47	0.9731	3137.47	0.9724	3137.47	0.97033	3137.47	0.96885	3137.47	0.99928
3136.04	0.97317	3136.04	0.97264	3136.04	0.97183	3136.04	0.96977	3136.04	0.96815	3136.04	0.99927
3134.61	0.97265	3134.61	0.97213	3134.61	0.97117	3134.61	0.96922	3134.61	0.96748	3134.61	0.99917
3133.18	0.97207	3133.18	0.97151	3133.18	0.9705	3133.18	0.96865	3133.18	0.96691	3133.18	0.99902
3131.76	0.97149	3131.76	0.97081	3131.76	0.96994	3131.76	0.96812	3131.76	0.96644	3131.76	0.9989
3130.33	0.97093	3130.33	0.97012	3130.33	0.96949	3130.33	0.96766	3130.33	0.96599	3130.33	0.99886
3128.9	0.97035	3128.9	0.96952	3128.9	0.96902	3128.9	0.96719	3128.9	0.96554	3128.9	0.99886
3127.47	0.96974	3127.47	0.96905	3127.47	0.96845	3127.47	0.96664	3127.47	0.96508	3127.47	0.99888
3126.05	0.9691	3126.05	0.96864	3126.05	0.96789	3126.05	0.96599	3126.05	0.96462	3126.05	0.99892
3124.62	0.96846	3124.62	0.96819	3124.62	0.96743	3124.62	0.9653	3124.62	0.96408	3124.62	0.99893
3123.19	0.96783	3123.19	0.96766	3123.19	0.96704	3123.19	0.96464	3123.19	0.96349	3123.19	0.99887
3121.76	0.9672	3121.76	0.9671	3121.76	0.96662	3121.76	0.96408	3121.76	0.96291	3121.76	0.99877
3120.34	0.9666	3120.34	0.96658	3120.34	0.9661	3120.34	0.96363	3120.34	0.96238	3120.34	0.99863
3118.91	0.96606	3118.91	0.96609	3118.91	0.96551	3118.91	0.96325	3118.91	0.96186	3118.91	0.99846
3117.48	0.9656	3117.48	0.96556	3117.48	0.96492	3117.48	0.96286	3117.48	0.96125	3117.48	0.99831
3116.05	0.9652	3116.05	0.96502	3116.05	0.96437	3116.05	0.96241	3116.05	0.96058	3116.05	0.99823
3114.63	0.96476	3114.63	0.96452	3114.63	0.96386	3114.63	0.96193	3114.63	0.95997	3114.63	0.99821
3113.2	0.96426	3113.2	0.96404	3113.2	0.96336	3113.2	0.96143	3113.2	0.9595	3113.2	0.99815
3111.77	0.96373	3111.77	0.9635	3111.77	0.96285	3111.77	0.96092	3111.77	0.9592	3111.77	0.99801
3110.35	0.96324	3110.35	0.9629	3110.35	0.96234	3110.35	0.96043	3110.35	0.95895	3110.35	0.99782
3108.92	0.96281	3108.92	0.96234	3108.92	0.96188	3108.92	0.95996	3108.92	0.95857	3108.92	0.99766
3107.49	0.96238	3107.49	0.96188	3107.49	0.96149	3107.49	0.95949	3107.49	0.95801	3107.49	0.99753
3106.06	0.96194	3106.06	0.96146	3106.06	0.96112	3106.06	0.95899	3106.06	0.95736	3106.06	0.99738
3104.64	0.96151	3104.64	0.96102	3104.64	0.96074	3104.64	0.9585	3104.64	0.95679	3104.64	0.99719
3103.21	0.9611	3103.21	0.96057	3103.21	0.96034	3103.21	0.95807	3103.21	0.95636	3103.21	0.99698
3101.78	0.96075	3101.78	0.96009	3101.78	0.95992	3101.78	0.95771	3101.78	0.95607	3101.78	0.99678
3100.35	0.96041	3100.35	0.95962	3100.35	0.95952	3100.35	0.95736	3100.35	0.95583	3100.35	0.99663
3098.93	0.96003	3098.93	0.9592	3098.93	0.95911	3098.93	0.957	3098.93	0.95557	3098.93	0.99652
3097.5	0.95955	3097.5	0.9588	3097.5	0.95865	3097.5	0.95658	3097.5	0.95525	3097.5	0.99638
3096.07	0.95906	3096.07	0.95842	3096.07	0.95814	3096.07	0.95609	3096.07	0.95485	3096.07	0.99619
3094.64	0.95861	3094.64	0.95804	3094.64	0.95763	3094.64	0.95558	3094.64	0.95435	3094.64	0.99597
3093.22	0.95822	3093.22	0.95766	3093.22	0.95717	3093.22	0.95511	3093.22	0.95387	3093.22	0.99578
3091.79	0.95784	3091.79	0.95724	3091.79	0.95677	3091.79	0.95474	3091.79	0.9535	3091.79	0.99561
3090.36	0.95744	3090.36	0.95677	3090.36	0.9564	3090.36	0.95445	3090.36	0.95321	3090.36	0.99544
3088.93	0.95701	3088.93	0.95632	3088.93	0.95608	3088.93	0.95419	3088.93	0.95293	3088.93	0.99521
3087.51	0.95653	3087.51	0.95591	3087.51	0.95581	3087.51	0.95391	3087.51	0.95263	3087.51	0.99496
3086.08	0.95603	3086.08	0.95554	3086.08	0.95556	3086.08	0.95356	3086.08	0.95236	3086.08	0.99471
3084.65	0.95557	3084.65	0.95518	3084.65	0.95529	3084.65	0.95316	3084.65	0.9521	3084.65	0.99449
3083.22	0.95516	3083.22	0.95482	3083.22	0.95499	3083.22	0.95278	3083.22	0.9518	3083.22	0.99426
3081.8	0.95477	3081.8	0.95443	3081.8	0.95467	3081.8	0.95249	3081.8	0.95147	3081.8	0.99402
3080.37	0.95438	3080.37	0.95403	3080.37	0.95434	3080.37	0.95227	3080.37	0.95116	3080.37	0.99373
3078.94	0.95404	3078.94	0.95366	3078.94	0.95396	3078.94	0.95206	3078.94	0.95093	3078.94	0.99343
3077.51	0.95375	3077.51	0.95335	3077.51	0.95353	3077.51	0.9518	3077.51	0.95072	3077.51	0.99316
3076.09	0.95349	3076.09	0.95308	3076.09	0.95314	3076.09	0.95147	3076.09	0.95049	3076.09	0.99292
3074.66	0.95324	3074.66	0.95285	3074.66	0.95285	3074.66	0.9511	3074.66	0.95026	3074.66	0.99265
3073.23	0.95301	3073.23	0.95263	3073.23	0.95264	3073.23	0.95076	3073.23	0.95006	3073.23	0.99233
3071.8	0.95276	3071.8	0.9524	3071.8	0.95244	3071.8	0.95051	3071.8	0.94987	3071.8	0.99203
3070.38	0.95247	3070.38	0.95217	3070.38	0.95221	3070.38	0.95031	3070.38	0.94967	3070.38	0.99179
3068.95	0.95215	3068.95	0.95193	3068.95	0.95196	3068.95	0.9501	3068.95	0.94949	3068.95	0.99157
3067.52	0.95186	3067.52	0.95167	3067.52	0.95174	3067.52	0.94987	3067.52	0.94937	3067.52	0.99128
3066.1	0.9516	3066.1	0.95138	3066.1	0.95154	3066.1	0.94964	3066.1	0.9492	3066.1	0.99091
3064.67	0.95136	3064.67	0.95109	3064.67	0.95132	3064.67	0.94944	3064.67	0.94893	3064.67	0.99049
3063.24	0.9511	3063.24	0.95082	3063.24	0.95107	3063.24	0.94926	3063.24	0.94857	3063.24	0.99006
3061.81	0.95084	3061.81	0.95054	3061.81	0.95079	3061.81	0.94906	3061.81	0.94824	3061.81	0.98964
3060.39	0.9506	3060.39	0.95031	3060.39	0.95049	3060.39	0.94882	3060.39	0.94803	3060.39	0.98924
3058.96	0.95039	3058.96	0.95018	3058.96	0.95022	3058.96	0.9486	3058.96	0.94795	3058.96	0.98888
3057.53	0.95019	3057.53	0.95012	3057.53	0.95	3057.53	0.94846	3057.53	0.94793	3057.53	0.98852
3056.1	0.95002	3056.1	0.95	3056.1	0.94986	3056.1	0.94836	3056.1	0.94791	3056.1	0.98816
3054.68	0.94986	3054.68	0.94975	3054.68	0.94978	3054.68	0.94826	3054.68	0.94784	3054.68	0.98784
3053.25	0.9497	3053.25	0.94943	3053.25	0.94973	3053.25	0.94816	3053.25	0.94776	3053.25	0.98755
3051.82	0.94952	3051.82	0.94914	3051.82	0.94966	3051.82	0.94809	3051.82	0.94769	3051.82	0.98727
3050.39	0.94929	3050.39	0.94892	3050.39	0.94952	3050.39	0.948	3050.39	0.94762	3050.39	0.98694
3048.97	0.94908	3048.97	0.94874	3048.97	0.94934	3048.97	0.94788	3048.97	0.94757	3048.97	0.98656
3047.54	0.94896	3047.54	0.94858	3047.54	0.94914	3047.54	0.94778	3047.54	0.94753	3047.54	0.98616
3046.11	0.9489	3046.11	0.94844	3046.11	0.94895	3046.11	0.94771	3046.11	0.94749	3046.11	0.9858
3044.68	0.94885	3044.68	0.9483	3044.68	0.94878	3044.68	0.94766	3044.68	0.94743	3044.68	0.98552
3043.26	0.94875	3043.26	0.94817	3043.26	0.94863	3043.26	0.94756	3043.26	0.94737	3043.26	0.98529
3041.83	0.94861	3041.83	0.94805	3041.83	0.94847	3041.83	0.94743	3041.83	0.94727	3041.83	0.98502
3040.4	0.94842	3040.4	0.94794	3040.4	0.94831	3040.4	0.94729	3040.4	0.94711	3040.4	0.98468
3038.97	0.9482	3038.97	0.94781	3038.97	0.94821	3038.97	0.94716	3038.97	0.94693	3038.97	0.98432
3037.55	0.94797	3037.55	0.94769	3037.55	0.94818	3037.55	0.94704	3037.55	0.94684	3037.55	0.98403
3036.12	0.94775	3036.12	0.94763	3036.12	0.94818	3036.12	0.94697	3036.12	0.94688	3036.12	0.98381
3034.69	0.94757	3034.69	0.94762	3034.69	0.94812	3034.69	0.94698	3034.69	0.94696	3034.69	0.98358
3033.26	0.94745	3033.26	0.9476	3033.26	0.948	3033.26	0.94705	3033.26	0.94696	3033.26	0.98326
3031.84	0.94739	3031.84	0.94749	3031.84	0.9479	3031.84	0.9471	3031.84	0.94688	3031.84	0.98291
3030.41	0.94732	3030.41	0.94733	3030.41	0.94788	3030.41	0.94704	3030.41	0.94681	3030.41	0.98263
3028.98	0.94724	3028.98	0.94716	3028.98	0.94792	3028.98	0.9469	3028.98	0.94677	3028.98	0.98242
3027.55	0.9472	3027.55	0.94706	3027.55	0.94795	3027.55	0.94681	3027.55	0.94672	3027.55	0.98226
3026.13	0.94723	3026.13	0.94702	3026.13	0.94794	3026.13	0.94683	3026.13	0.94668	3026.13	0.98215
3024.7	0.94728	3024.7	0.94698	3024.7	0.9479	3024.7	0.94694	3024.7	0.94668	3024.7	0.98208
3023.27	0.94726	3023.27	0.94692	3023.27	0.94784	3023.27	0.94707	3023.27	0.94672	3023.27	0.98206
3021.85	0.94719	3021.85	0.94688	3021.85	0.94779	3021.85	0.9472	3021.85	0.94677	3021.85	0.98205
3020.42	0.94712	3020.42	0.9469	3020.42	0.94777	3020.42	0.94731	3020.42	0.94681	3020.42	0.98206
3018.99	0.94709	3018.99	0.94696	3018.99	0.94776	3018.99	0.94741	3018.99	0.94685	3018.99	0.98207
3017.56	0.94706	3017.56	0.94701	3017.56	0.94774	3017.56	0.94751	3017.56	0.94692	3017.56	0.98208
3016.14	0.94699	3016.14	0.94702	3016.14	0.94773	3016.14	0.94762	3016.14	0.94701	3016.14	0.98209
3014.71	0.94692	3014.71	0.947	3014.71	0.94778	3014.71	0.94774	3014.71	0.9471	3014.71	0.9821
3013.28	0.94691	3013.28	0.94695	3013.28	0.94785	3013.28	0.94786	3013.28	0.94712	3013.28	0.98214
3011.85	0.94694	3011.85	0.94687	3011.85	0.9479	3011.85	0.94796	3011.85	0.94708	3011.85	0.9822
3010.43	0.94697	3010.43	0.94675	3010.43	0.94791	3010.43	0.948	3010.43	0.94703	3010.43	0.98222
3009	0.94699	3009	0.94663	3009	0.94788	3009	0.94801	3009	0.94698	3009	0.98214
3007.57	0.947	3007.57	0.94657	3007.57	0.94782	3007.57	0.94804	3007.57	0.9469	3007.57	0.98193
3006.14	0.94701	3006.14	0.94658	3006.14	0.94772	3006.14	0.94809	3006.14	0.94682	3006.14	0.9817
3004.72	0.94703	3004.72	0.94665	3004.72	0.94762	3004.72	0.94814	3004.72	0.94682	3004.72	0.98157
3003.29	0.94707	3003.29	0.94673	3003.29	0.94757	3003.29	0.94818	3003.29	0.94692	3003.29	0.98161
3001.86	0.94716	3001.86	0.94677	3001.86	0.9476	3001.86	0.94828	3001.86	0.94707	3001.86	0.98175
3000.43	0.94725	3000.43	0.94677	3000.43	0.94768	3000.43	0.94853	3000.43	0.94721	3000.43	0.98192
2999.01	0.94731	2999.01	0.94679	2999.01	0.94775	2999.01	0.94885	2999.01	0.94735	2999.01	0.98209
2997.58	0.9473	2997.58	0.94688	2997.58	0.94778	2997.58	0.9491	2997.58	0.94747	2997.58	0.98227
2996.15	0.94725	2996.15	0.94697	2996.15	0.9478	2996.15	0.94918	2996.15	0.94756	2996.15	0.98246
2994.72	0.94722	2994.72	0.94696	2994.72	0.94789	2994.72	0.94917	2994.72	0.94759	2994.72	0.98266
2993.3	0.94722	2993.3	0.94685	2993.3	0.94804	2993.3	0.94921	2993.3	0.94758	2993.3	0.98289
2991.87	0.94722	2991.87	0.94669	2991.87	0.94817	2991.87	0.94937	2991.87	0.94755	2991.87	0.98315
2990.44	0.94721	2990.44	0.94656	2990.44	0.94819	2990.44	0.9496	2990.44	0.94747	2990.44	0.9834
2989.01	0.94718	2989.01	0.94646	2989.01	0.94812	2989.01	0.9498	2989.01	0.94736	2989.01	0.98358
2987.59	0.94715	2987.59	0.94639	2987.59	0.94802	2987.59	0.94988	2987.59	0.94725	2987.59	0.98371
2986.16	0.9471	2986.16	0.94636	2986.16	0.94797	2986.16	0.94983	2986.16	0.94723	2986.16	0.98387
2984.73	0.94705	2984.73	0.94639	2984.73	0.94797	2984.73	0.94976	2984.73	0.94732	2984.73	0.98407
2983.3	0.94699	2983.3	0.94645	2983.3	0.94802	2983.3	0.94973	2983.3	0.94748	2983.3	0.98431
2981.88	0.94693	2981.88	0.9465	2981.88	0.94805	2981.88	0.94974	2981.88	0.94762	2981.88	0.9846
2980.45	0.94684	2980.45	0.94647	2980.45	0.94804	2980.45	0.94973	2980.45	0.94769	2980.45	0.98491
2979.02	0.94672	2979.02	0.94637	2979.02	0.94797	2979.02	0.94965	2979.02	0.94771	2979.02	0.98516
2977.6	0.94661	2977.6	0.94627	2977.6	0.94784	2977.6	0.94955	2977.6	0.94768	2977.6	0.98529
2976.17	0.94651	2976.17	0.9462	2976.17	0.94768	2976.17	0.94946	2976.17	0.94759	2976.17	0.98535
2974.74	0.94644	2974.74	0.94611	2974.74	0.94751	2974.74	0.94936	2974.74	0.94748	2974.74	0.98546
2973.31	0.94642	2973.31	0.94595	2973.31	0.94736	2973.31	0.94924	2973.31	0.94738	2973.31	0.98566
2971.89	0.9464	2971.89	0.94571	2971.89	0.94727	2971.89	0.94912	2971.89	0.9473	2971.89	0.98593
2970.46	0.94635	2970.46	0.94548	2970.46	0.94724	2970.46	0.94906	2970.46	0.94726	2970.46	0.98621
2969.03	0.94624	2969.03	0.94533	2969.03	0.94725	2969.03	0.94906	2969.03	0.94726	2969.03	0.98648
2967.6	0.9461	2967.6	0.94531	2967.6	0.94728	2967.6	0.94906	2967.6	0.9473	2967.6	0.98679
2966.18	0.94601	2966.18	0.94539	2966.18	0.94731	2966.18	0.94901	2966.18	0.94736	2966.18	0.98718
2964.75	0.94599	2964.75	0.9455	2964.75	0.94731	2964.75	0.94894	2964.75	0.94739	2964.75	0.98767
2963.32	0.94598	2963.32	0.94556	2963.32	0.94729	2963.32	0.94885	2963.32	0.94737	2963.32	0.98821
2961.89	0.94593	2961.89	0.94557	2961.89	0.94726	2961.89	0.94874	2961.89	0.94732	2961.89	0.98872
2960.47	0.94582	2960.47	0.94556	2960.47	0.94728	2960.47	0.94863	2960.47	0.94731	2960.47	0.98914
2959.04	0.94569	2959.04	0.94554	2959.04	0.94734	2959.04	0.94863	2959.04	0.94733	2959.04	0.98948
2957.61	0.94561	2957.61	0.94553	2957.61	0.9474	2957.61	0.94873	2957.61	0.94735	2957.61	0.98979
2956.18	0.94563	2956.18	0.94558	2956.18	0.94743	2956.18	0.94886	2956.18	0.94738	2956.18	0.99011
2954.76	0.94575	2954.76	0.94569	2954.76	0.94743	2954.76	0.94893	2954.76	0.94745	2954.76	0.99044
2953.33	0.94593	2953.33	0.9458	2953.33	0.94746	2953.33	0.94891	2953.33	0.94758	2953.33	0.99077
2951.9	0.94611	2951.9	0.94585	2951.9	0.94754	2951.9	0.94885	2951.9	0.94773	2951.9	0.99109
2950.47	0.94623	2950.47	0.94586	2950.47	0.94766	2950.47	0.94881	2950.47	0.94787	2950.47	0.9914
2949.05	0.9463	2949.05	0.94589	2949.05	0.9478	2949.05	0.94885	2949.05	0.94802	2949.05	0.99173
2947.62	0.94636	2947.62	0.94593	2947.62	0.94795	2947.62	0.94893	2947.62	0.94823	2947.62	0.99207
2946.19	0.94645	2946.19	0.94598	2946.19	0.9481	2946.19	0.94907	2946.19	0.94849	2946.19	0.9924
2944.76	0.94659	2944.76	0.94605	2944.76	0.94824	2944.76	0.94927	2944.76	0.94877	2944.76	0.9927
2943.34	0.94677	2943.34	0.94616	2943.34	0.94835	2943.34	0.94951	2943.34	0.94898	2943.34	0.99298
2941.91	0.94693	2941.91	0.94635	2941.91	0.94845	2941.91	0.94975	2941.91	0.94912	2941.91	0.99327
2940.48	0.94707	2940.48	0.9466	2940.48	0.94853	2940.48	0.94994	2940.48	0.94924	2940.48	0.99357
2939.05	0.94723	2939.05	0.94688	2939.05	0.9486	2939.05	0.95011	2939.05	0.94938	2939.05	0.9939
2937.63	0.94744	2937.63	0.94712	2937.63	0.94869	2937.63	0.95031	2937.63	0.94954	2937.63	0.99426
2936.2	0.94762	2936.2	0.94729	2936.2	0.94883	2936.2	0.95052	2936.2	0.94966	2936.2	0.99467
2934.77	0.94775	2934.77	0.9474	2934.77	0.94899	2934.77	0.9507	2934.77	0.94977	2934.77	0.99512
2933.35	0.94784	2933.35	0.94749	2933.35	0.94919	2933.35	0.95085	2933.35	0.94991	2933.35	0.99554
2931.92	0.94793	2931.92	0.94763	2931.92	0.94941	2931.92	0.95101	2931.92	0.95009	2931.92	0.99589
2930.49	0.94804	2930.49	0.9478	2930.49	0.94963	2930.49	0.95123	2930.49	0.95025	2930.49	0.99616
2929.06	0.94816	2929.06	0.94797	2929.06	0.94981	2929.06	0.95146	2929.06	0.95034	2929.06	0.99631
2927.64	0.9483	2927.64	0.94811	2927.64	0.94992	2927.64	0.95165	2927.64	0.95039	2927.64	0.99631
2926.21	0.94851	2926.21	0.94827	2926.21	0.94998	2926.21	0.95181	2926.21	0.95045	2926.21	0.99611
2924.78	0.94876	2924.78	0.94845	2924.78	0.95	2924.78	0.95202	2924.78	0.95054	2924.78	0.99565
2923.35	0.94898	2923.35	0.94866	2923.35	0.95005	2923.35	0.95228	2923.35	0.95064	2923.35	0.99489
2921.93	0.94916	2921.93	0.94883	2921.93	0.95019	2921.93	0.95255	2921.93	0.95072	2921.93	0.9937
2920.5	0.94931	2920.5	0.94895	2920.5	0.9504	2920.5	0.95272	2920.5	0.95079	2920.5	0.99193
2919.07	0.94943	2919.07	0.94904	2919.07	0.95063	2919.07	0.95281	2919.07	0.95085	2919.07	0.98965
2917.64	0.94957	2917.64	0.94913	2917.64	0.95082	2917.64	0.95282	2917.64	0.95095	2917.64	0.98747
2916.22	0.94973	2916.22	0.94925	2916.22	0.951	2916.22	0.95281	2916.22	0.9511	2916.22	0.98619
2914.79	0.9499	2914.79	0.94936	2914.79	0.95118	2914.79	0.95281	2914.79	0.95126	2914.79	0.98626
2913.36	0.95004	2913.36	0.94947	2913.36	0.95133	2913.36	0.95284	2913.36	0.95139	2913.36	0.98735
2911.93	0.95014	2911.93	0.9496	2911.93	0.95142	2911.93	0.95292	2911.93	0.95144	2911.93	0.98873
2910.51	0.95024	2910.51	0.94974	2910.51	0.95146	2910.51	0.95299	2910.51	0.95142	2910.51	0.9898
2909.08	0.95033	2909.08	0.94985	2909.08	0.9515	2909.08	0.95305	2909.08	0.95142	2909.08	0.99041
2907.65	0.95043	2907.65	0.94994	2907.65	0.95153	2907.65	0.95309	2907.65	0.95145	2907.65	0.99072
2906.22	0.95051	2906.22	0.95005	2906.22	0.95153	2906.22	0.95315	2906.22	0.95152	2906.22	0.99089
2904.8	0.95057	2904.8	0.95015	2904.8	0.95152	2904.8	0.95323	2904.8	0.95155	2904.8	0.99109
2903.37	0.95058	2903.37	0.95018	2903.37	0.95156	2903.37	0.95329	2903.37	0.95154	2903.37	0.99144
2901.94	0.95056	2901.94	0.95013	2901.94	0.95165	2901.94	0.9533	2901.94	0.95148	2901.94	0.99197
2900.51	0.95056	2900.51	0.95009	2900.51	0.95178	2900.51	0.95324	2900.51	0.95145	2900.51	0.99261
2899.09	0.95061	2899.09	0.95016	2899.09	0.95192	2899.09	0.95319	2899.09	0.95149	2899.09	0.99324
2897.66	0.95067	2897.66	0.95035	2897.66	0.95207	2897.66	0.95322	2897.66	0.95163	2897.66	0.9938
2896.23	0.95075	2896.23	0.95061	2896.23	0.95222	2896.23	0.95334	2896.23	0.95182	2896.23	0.99427
2894.8	0.95089	2894.8	0.95086	2894.8	0.95237	2894.8	0.95349	2894.8	0.95204	2894.8	0.99465
2893.38	0.95112	2893.38	0.95105	2893.38	0.95254	2893.38	0.9536	2893.38	0.95228	2893.38	0.99491
2891.95	0.95143	2891.95	0.95118	2891.95	0.95273	2891.95	0.95371	2891.95	0.95255	2891.95	0.99506
2890.52	0.95175	2890.52	0.95129	2890.52	0.95295	2890.52	0.95386	2890.52	0.95281	2890.52	0.99513
2889.1	0.95208	2889.1	0.95142	2889.1	0.95321	2889.1	0.95405	2889.1	0.95303	2889.1	0.99514
2887.67	0.9524	2887.67	0.95161	2887.67	0.95349	2887.67	0.95429	2887.67	0.95319	2887.67	0.99516
2886.24	0.95268	2886.24	0.95185	2886.24	0.95374	2886.24	0.95453	2886.24	0.95335	2886.24	0.99523
2884.81	0.95291	2884.81	0.95212	2884.81	0.95393	2884.81	0.95475	2884.81	0.95357	2884.81	0.99537
2883.39	0.95312	2883.39	0.95242	2883.39	0.9541	2883.39	0.95493	2883.39	0.95388	2883.39	0.99554
2881.96	0.95336	2881.96	0.95271	2881.96	0.9543	2881.96	0.95506	2881.96	0.95419	2881.96	0.99568
2880.53	0.95363	2880.53	0.95298	2880.53	0.95454	2880.53	0.95517	2880.53	0.95444	2880.53	0.99576
2879.1	0.9539	2879.1	0.95319	2879.1	0.95479	2879.1	0.95531	2879.1	0.95461	2879.1	0.99581
2877.68	0.95414	2877.68	0.95341	2877.68	0.95506	2877.68	0.95549	2877.68	0.95477	2877.68	0.9959
2876.25	0.95435	2876.25	0.95368	2876.25	0.95529	2876.25	0.95568	2876.25	0.95496	2876.25	0.99606
2874.82	0.95459	2874.82	0.954	2874.82	0.95546	2874.82	0.95586	2874.82	0.95514	2874.82	0.99625
2873.39	0.95484	2873.39	0.9543	2873.39	0.95561	2873.39	0.95604	2873.39	0.9553	2873.39	0.9964
2871.97	0.95507	2871.97	0.95453	2871.97	0.95582	2871.97	0.95622	2871.97	0.95545	2871.97	0.99647
2870.54	0.9553	2870.54	0.95472	2870.54	0.9561	2870.54	0.95642	2870.54	0.95561	2870.54	0.99649
2869.11	0.95554	2869.11	0.95492	2869.11	0.95638	2869.11	0.95661	2869.11	0.95579	2869.11	0.99648
2867.68	0.95578	2867.68	0.95513	2867.68	0.95658	2867.68	0.95674	2867.68	0.95599	2867.68	0.99645
2866.26	0.95599	2866.26	0.95534	2866.26	0.95672	2866.26	0.95679	2866.26	0.9562	2866.26	0.99641
2864.83	0.95618	2864.83	0.95556	2864.83	0.95685	2864.83	0.95681	2864.83	0.9564	2864.83	0.99639
2863.4	0.95634	2863.4	0.95578	2863.4	0.95702	2863.4	0.95686	2863.4	0.95655	2863.4	0.99642
2861.97	0.95648	2861.97	0.956	2861.97	0.95721	2861.97	0.957	2861.97	0.95665	2861.97	0.99652
2860.55	0.95663	2860.55	0.95621	2860.55	0.95739	2860.55	0.95719	2860.55	0.9567	2860.55	0.99666
2859.12	0.9568	2859.12	0.9564	2859.12	0.95752	2859.12	0.95738	2859.12	0.95676	2859.12	0.99679
2857.69	0.95699	2857.69	0.95657	2857.69	0.95763	2857.69	0.95756	2857.69	0.95686	2857.69	0.9969
2856.26	0.95717	2856.26	0.95672	2856.26	0.95772	2856.26	0.95773	2856.26	0.95701	2856.26	0.99697
2854.84	0.95732	2854.84	0.95685	2854.84	0.95783	2854.84	0.95785	2854.84	0.9572	2854.84	0.99704
2853.41	0.95745	2853.41	0.95701	2853.41	0.95796	2853.41	0.95792	2853.41	0.95739	2853.41	0.99709
2851.98	0.9576	2851.98	0.95721	2851.98	0.95812	2851.98	0.95797	2851.98	0.95755	2851.98	0.99714
2850.55	0.95779	2850.55	0.95743	2850.55	0.9583	2850.55	0.95805	2850.55	0.95767	2850.55	0.99718
2849.13	0.95804	2849.13	0.95766	2849.13	0.95852	2849.13	0.95817	2849.13	0.95779	2849.13	0.99719
2847.7	0.95834	2847.7	0.95793	2847.7	0.95877	2847.7	0.95835	2847.7	0.95795	2847.7	0.99714
2846.27	0.95866	2846.27	0.95825	2846.27	0.95903	2846.27	0.95854	2846.27	0.95816	2846.27	0.99699
2844.85	0.95899	2844.85	0.95854	2844.85	0.95929	2844.85	0.9587	2844.85	0.95842	2844.85	0.99678
2843.42	0.9593	2843.42	0.95876	2843.42	0.95954	2843.42	0.95886	2843.42	0.95868	2843.42	0.99661
2841.99	0.95956	2841.99	0.95895	2841.99	0.95979	2841.99	0.959	2841.99	0.95889	2841.99	0.99651
2840.56	0.95976	2840.56	0.95914	2840.56	0.96001	2840.56	0.95913	2840.56	0.95908	2840.56	0.99649
2839.14	0.95989	2839.14	0.95934	2839.14	0.9602	2839.14	0.95923	2839.14	0.95928	2839.14	0.99651
2837.71	0.96001	2837.71	0.95956	2837.71	0.96036	2837.71	0.95931	2837.71	0.95946	2837.71	0.99654
2836.28	0.96017	2836.28	0.95977	2836.28	0.96051	2836.28	0.95942	2836.28	0.95962	2836.28	0.99656
2834.85	0.96038	2834.85	0.95997	2834.85	0.96066	2834.85	0.95956	2834.85	0.95979	2834.85	0.99655
2833.43	0.96057	2833.43	0.96015	2833.43	0.96085	2833.43	0.95971	2833.43	0.95997	2833.43	0.99651
2832	0.96073	2832	0.96031	2832	0.96106	2832	0.95986	2832	0.96014	2832	0.99641
2830.57	0.96089	2830.57	0.96043	2830.57	0.96123	2830.57	0.96002	2830.57	0.96029	2830.57	0.99626
2829.14	0.9611	2829.14	0.96057	2829.14	0.96134	2829.14	0.96018	2829.14	0.96043	2829.14	0.9961
2827.72	0.96134	2827.72	0.96076	2827.72	0.96145	2827.72	0.96032	2827.72	0.96061	2827.72	0.99597
2826.29	0.96157	2826.29	0.96097	2826.29	0.9616	2826.29	0.96044	2826.29	0.9608	2826.29	0.9959
2824.86	0.96174	2824.86	0.96116	2824.86	0.96177	2824.86	0.96054	2824.86	0.96099	2824.86	0.99583
2823.43	0.96189	2823.43	0.96131	2823.43	0.96191	2823.43	0.96064	2823.43	0.96118	2823.43	0.99574
2822.01	0.96203	2822.01	0.96144	2822.01	0.96199	2822.01	0.96073	2822.01	0.96135	2822.01	0.9956
2820.58	0.96214	2820.58	0.96155	2820.58	0.96204	2820.58	0.96082	2820.58	0.96148	2820.58	0.99544
2819.15	0.96218	2819.15	0.96165	2819.15	0.96209	2819.15	0.9609	2819.15	0.96157	2819.15	0.99531
2817.72	0.96219	2817.72	0.96173	2817.72	0.96219	2817.72	0.961	2817.72	0.96166	2817.72	0.99519
2816.3	0.96222	2816.3	0.96179	2816.3	0.96232	2816.3	0.96112	2816.3	0.96175	2816.3	0.9951
2814.87	0.96228	2814.87	0.96183	2814.87	0.96243	2814.87	0.96124	2814.87	0.96183	2814.87	0.99507
2813.44	0.96234	2813.44	0.96185	2813.44	0.96245	2813.44	0.96133	2813.44	0.96189	2813.44	0.9951
2812.01	0.96238	2812.01	0.96189	2812.01	0.9624	2812.01	0.96136	2812.01	0.96196	2812.01	0.99518
2810.59	0.96243	2810.59	0.96194	2810.59	0.96237	2810.59	0.96134	2810.59	0.96204	2810.59	0.99528
2809.16	0.96252	2809.16	0.96201	2809.16	0.96246	2809.16	0.96134	2809.16	0.96215	2809.16	0.99532
2807.73	0.96263	2807.73	0.96209	2807.73	0.96264	2807.73	0.96144	2807.73	0.96227	2807.73	0.99527
2806.31	0.96272	2806.31	0.96218	2806.31	0.96282	2806.31	0.96163	2806.31	0.96237	2806.31	0.99519
2804.88	0.96277	2804.88	0.96225	2804.88	0.9629	2804.88	0.96182	2804.88	0.96247	2804.88	0.99515
2803.45	0.96281	2803.45	0.9623	2803.45	0.96294	2803.45	0.96192	2803.45	0.96257	2803.45	0.99516
2802.02	0.96282	2802.02	0.96229	2802.02	0.96295	2802.02	0.96194	2802.02	0.96268	2802.02	0.9952
2800.6	0.9628	2800.6	0.96225	2800.6	0.96296	2800.6	0.96192	2800.6	0.9628	2800.6	0.99527
2799.17	0.96275	2799.17	0.96223	2799.17	0.96297	2799.17	0.96191	2799.17	0.96291	2799.17	0.99532
2797.74	0.9627	2797.74	0.96226	2797.74	0.96301	2797.74	0.96196	2797.74	0.96301	2797.74	0.99534
2796.31	0.96266	2796.31	0.96232	2796.31	0.96307	2796.31	0.96206	2796.31	0.9631	2796.31	0.99535
2794.89	0.96265	2794.89	0.96238	2794.89	0.96315	2794.89	0.96217	2794.89	0.96317	2794.89	0.99538
2793.46	0.96267	2793.46	0.96241	2793.46	0.96322	2793.46	0.96224	2793.46	0.96323	2793.46	0.99538
2792.03	0.96272	2792.03	0.9624	2792.03	0.96326	2792.03	0.96224	2792.03	0.96325	2792.03	0.99532
2790.6	0.96275	2790.6	0.96235	2790.6	0.96325	2790.6	0.96222	2790.6	0.96324	2790.6	0.9952
2789.18	0.96274	2789.18	0.9623	2789.18	0.9632	2789.18	0.96224	2789.18	0.96324	2789.18	0.99508
2787.75	0.9627	2787.75	0.96232	2787.75	0.96314	2787.75	0.96232	2787.75	0.96333	2787.75	0.995
2786.32	0.96265	2786.32	0.96239	2786.32	0.96312	2786.32	0.96241	2786.32	0.96349	2786.32	0.99494
2784.89	0.96264	2784.89	0.96247	2784.89	0.96314	2784.89	0.96246	2784.89	0.96365	2784.89	0.99489
2783.47	0.96268	2783.47	0.96249	2783.47	0.96319	2783.47	0.96247	2783.47	0.96376	2783.47	0.9948
2782.04	0.96276	2782.04	0.96243	2782.04	0.96326	2782.04	0.96248	2782.04	0.96385	2782.04	0.99467
2780.61	0.96283	2780.61	0.96234	2780.61	0.96332	2780.61	0.9625	2780.61	0.96397	2780.61	0.99453
2779.18	0.96282	2779.18	0.96226	2779.18	0.96335	2779.18	0.9625	2779.18	0.9641	2779.18	0.9944
2777.76	0.9627	2777.76	0.96219	2777.76	0.96333	2777.76	0.96249	2777.76	0.96421	2777.76	0.9943
2776.33	0.96251	2776.33	0.9621	2776.33	0.96327	2776.33	0.96247	2776.33	0.96431	2776.33	0.99419
2774.9	0.96234	2774.9	0.96201	2774.9	0.96319	2774.9	0.96249	2774.9	0.96438	2774.9	0.99409
2773.47	0.96229	2773.47	0.96198	2773.47	0.96316	2773.47	0.96256	2773.47	0.96443	2773.47	0.99401
2772.05	0.96234	2772.05	0.96205	2772.05	0.96319	2772.05	0.96267	2772.05	0.96447	2772.05	0.99387
2770.62	0.96243	2770.62	0.96217	2770.62	0.96326	2770.62	0.9628	2770.62	0.96452	2770.62	0.99362
2769.19	0.96252	2769.19	0.96228	2769.19	0.96335	2769.19	0.96288	2769.19	0.96462	2769.19	0.99329
2767.76	0.9626	2767.76	0.96236	2767.76	0.96343	2767.76	0.96291	2767.76	0.96475	2767.76	0.99299
2766.34	0.96267	2766.34	0.96241	2766.34	0.96348	2766.34	0.96293	2766.34	0.96488	2766.34	0.99275
2764.91	0.96271	2764.91	0.96244	2764.91	0.9635	2764.91	0.96301	2764.91	0.96499	2764.91	0.99258
2763.48	0.96272	2763.48	0.96245	2763.48	0.96352	2763.48	0.96313	2763.48	0.96505	2763.48	0.99242
2762.06	0.96273	2762.06	0.96242	2762.06	0.96358	2762.06	0.96324	2762.06	0.96508	2762.06	0.99226
2760.63	0.96277	2760.63	0.96236	2760.63	0.96365	2760.63	0.96332	2760.63	0.9651	2760.63	0.99207
2759.2	0.96283	2759.2	0.96231	2759.2	0.96369	2759.2	0.96338	2759.2	0.96514	2759.2	0.99188
2757.77	0.96287	2757.77	0.96232	2757.77	0.96372	2757.77	0.96345	2757.77	0.96523	2757.77	0.99171
2756.35	0.96287	2756.35	0.96239	2756.35	0.96378	2756.35	0.96359	2756.35	0.96534	2756.35	0.99156
2754.92	0.96287	2754.92	0.96246	2754.92	0.96387	2754.92	0.96374	2754.92	0.96545	2754.92	0.99142
2753.49	0.96286	2753.49	0.96251	2753.49	0.96393	2753.49	0.96386	2753.49	0.96554	2753.49	0.99127
2752.06	0.96285	2752.06	0.96253	2752.06	0.96391	2752.06	0.9639	2752.06	0.96563	2752.06	0.9911
2750.64	0.96285	2750.64	0.96255	2750.64	0.96384	2750.64	0.96386	2750.64	0.96573	2750.64	0.99093
2749.21	0.96289	2749.21	0.96256	2749.21	0.96381	2749.21	0.96381	2749.21	0.96586	2749.21	0.99076
2747.78	0.96297	2747.78	0.96259	2747.78	0.96391	2747.78	0.9638	2747.78	0.96601	2747.78	0.99062
2746.35	0.96308	2746.35	0.96266	2746.35	0.96412	2746.35	0.96386	2746.35	0.96619	2746.35	0.99052
2744.93	0.9632	2744.93	0.9628	2744.93	0.96435	2744.93	0.96398	2744.93	0.96637	2744.93	0.99044
2743.5	0.9633	2743.5	0.96297	2743.5	0.96453	2743.5	0.96414	2743.5	0.96656	2743.5	0.99036
2742.07	0.96335	2742.07	0.96311	2742.07	0.96463	2742.07	0.96429	2742.07	0.96674	2742.07	0.99026
2740.64	0.96337	2740.64	0.96318	2740.64	0.96465	2740.64	0.96438	2740.64	0.96689	2740.64	0.99018
2739.22	0.9634	2739.22	0.96321	2739.22	0.96466	2739.22	0.96444	2739.22	0.967	2739.22	0.99013
2737.79	0.96349	2737.79	0.96328	2737.79	0.96473	2737.79	0.96453	2737.79	0.96706	2737.79	0.99013
2736.36	0.96365	2736.36	0.9634	2736.36	0.96487	2736.36	0.96468	2736.36	0.96711	2736.36	0.99011
2734.93	0.96384	2734.93	0.96356	2734.93	0.96504	2734.93	0.96487	2734.93	0.96719	2734.93	0.99004
2733.51	0.96399	2733.51	0.96368	2733.51	0.96517	2733.51	0.96508	2733.51	0.96728	2733.51	0.98994
2732.08	0.9641	2732.08	0.96378	2732.08	0.96526	2732.08	0.96525	2732.08	0.96736	2732.08	0.98988
2730.65	0.9642	2730.65	0.96388	2730.65	0.96536	2730.65	0.96537	2730.65	0.96745	2730.65	0.98984
2729.22	0.9643	2729.22	0.964	2729.22	0.96545	2729.22	0.96538	2729.22	0.96758	2729.22	0.98984
2727.8	0.96437	2727.8	0.96413	2727.8	0.96552	2727.8	0.96536	2727.8	0.96774	2727.8	0.98985
2726.37	0.96444	2726.37	0.96424	2726.37	0.96559	2726.37	0.96542	2726.37	0.96788	2726.37	0.98979
2724.94	0.96455	2724.94	0.96435	2724.94	0.96569	2724.94	0.96562	2724.94	0.96801	2724.94	0.98964
2723.51	0.96474	2723.51	0.96449	2723.51	0.96586	2723.51	0.9659	2723.51	0.96814	2723.51	0.98943
2722.09	0.96497	2722.09	0.96465	2722.09	0.96609	2722.09	0.96617	2722.09	0.96831	2722.09	0.98927
2720.66	0.96516	2720.66	0.96485	2720.66	0.96634	2720.66	0.9664	2720.66	0.96854	2720.66	0.98918
2719.23	0.96532	2719.23	0.96505	2719.23	0.96657	2719.23	0.96657	2719.23	0.96879	2719.23	0.98914
2717.81	0.96545	2717.81	0.96522	2717.81	0.96675	2717.81	0.9667	2717.81	0.96903	2717.81	0.98908
2716.38	0.96558	2716.38	0.96533	2716.38	0.96692	2716.38	0.96681	2716.38	0.96922	2716.38	0.98899
2714.95	0.96572	2714.95	0.96541	2714.95	0.96708	2714.95	0.96695	2714.95	0.96939	2714.95	0.98887
2713.52	0.96586	2713.52	0.9655	2713.52	0.96723	2713.52	0.96711	2713.52	0.96957	2713.52	0.98876
2712.1	0.96598	2712.1	0.96564	2712.1	0.96736	2712.1	0.96728	2712.1	0.96974	2712.1	0.98867
2710.67	0.96609	2710.67	0.96582	2710.67	0.96748	2710.67	0.96741	2710.67	0.9699	2710.67	0.98864
2709.24	0.96623	2709.24	0.96605	2709.24	0.96762	2709.24	0.96754	2709.24	0.97006	2709.24	0.98863
2707.81	0.96642	2707.81	0.96628	2707.81	0.96779	2707.81	0.9677	2707.81	0.97022	2707.81	0.98861
2706.39	0.96665	2706.39	0.96649	2706.39	0.96797	2706.39	0.96792	2706.39	0.9704	2706.39	0.98856
2704.96	0.96688	2704.96	0.96667	2704.96	0.96817	2704.96	0.96816	2704.96	0.97059	2704.96	0.98851
2703.53	0.96709	2703.53	0.96685	2703.53	0.9684	2703.53	0.96837	2703.53	0.97079	2703.53	0.98847
2702.1	0.96728	2702.1	0.96701	2702.1	0.96859	2702.1	0.96856	2702.1	0.97096	2702.1	0.98848
2700.68	0.96748	2700.68	0.96712	2700.68	0.96871	2700.68	0.96876	2700.68	0.97109	2700.68	0.98855
2699.25	0.96768	2699.25	0.96721	2699.25	0.96876	2699.25	0.96895	2699.25	0.97122	2699.25	0.98867
2697.82	0.96784	2697.82	0.96735	2697.82	0.96882	2697.82	0.9691	2697.82	0.97137	2697.82	0.98876
2696.39	0.96795	2696.39	0.96756	2696.39	0.96891	2696.39	0.9692	2696.39	0.97153	2696.39	0.98878
2694.97	0.96803	2694.97	0.96778	2694.97	0.96904	2694.97	0.96927	2694.97	0.97167	2694.97	0.98879
2693.54	0.96811	2693.54	0.96795	2693.54	0.96916	2693.54	0.96934	2693.54	0.97178	2693.54	0.98887
2692.11	0.9682	2692.11	0.96805	2692.11	0.96928	2692.11	0.96943	2692.11	0.97191	2692.11	0.98902
2690.68	0.9683	2690.68	0.96814	2690.68	0.9694	2690.68	0.96957	2690.68	0.97206	2690.68	0.98917
2689.26	0.96842	2689.26	0.96825	2689.26	0.96954	2689.26	0.96974	2689.26	0.9722	2689.26	0.98927
2687.83	0.96857	2687.83	0.96836	2687.83	0.96968	2687.83	0.96987	2687.83	0.97232	2687.83	0.98931
2686.4	0.9687	2686.4	0.96845	2686.4	0.96982	2686.4	0.96996	2686.4	0.9724	2686.4	0.98936
2684.97	0.96878	2684.97	0.96848	2684.97	0.96991	2684.97	0.97004	2684.97	0.97244	2684.97	0.98944
2683.55	0.96882	2683.55	0.96847	2683.55	0.96994	2683.55	0.97014	2683.55	0.97243	2683.55	0.98959
2682.12	0.96884	2682.12	0.96846	2682.12	0.96992	2682.12	0.97024	2682.12	0.97242	2682.12	0.98978
2680.69	0.96889	2680.69	0.96851	2680.69	0.96991	2680.69	0.97031	2680.69	0.97248	2680.69	0.98996
2679.26	0.96898	2679.26	0.96861	2679.26	0.96999	2679.26	0.97037	2679.26	0.97262	2679.26	0.99011
2677.84	0.96912	2677.84	0.96875	2677.84	0.97015	2677.84	0.97047	2677.84	0.97283	2677.84	0.99022
2676.41	0.96929	2676.41	0.96891	2676.41	0.97034	2676.41	0.97059	2676.41	0.97302	2676.41	0.99035
2674.98	0.96946	2674.98	0.96907	2674.98	0.97052	2674.98	0.97072	2674.98	0.97316	2674.98	0.99052
2673.56	0.9696	2673.56	0.96926	2673.56	0.97066	2673.56	0.97085	2673.56	0.97324	2673.56	0.99072
2672.13	0.96973	2672.13	0.96946	2672.13	0.97081	2672.13	0.97099	2672.13	0.97332	2672.13	0.9909
2670.7	0.96988	2670.7	0.96964	2670.7	0.97097	2670.7	0.97114	2670.7	0.97347	2670.7	0.99104
2669.27	0.97004	2669.27	0.96977	2669.27	0.97116	2669.27	0.97128	2669.27	0.97367	2669.27	0.99113
2667.85	0.97017	2667.85	0.96987	2667.85	0.97137	2667.85	0.97143	2667.85	0.97387	2667.85	0.99119
2666.42	0.97028	2666.42	0.96996	2666.42	0.97154	2666.42	0.97159	2666.42	0.97406	2666.42	0.99126
2664.99	0.97037	2664.99	0.97008	2664.99	0.97166	2664.99	0.97172	2664.99	0.97422	2664.99	0.99132
2663.56	0.97048	2663.56	0.97021	2663.56	0.97175	2663.56	0.9718	2663.56	0.97436	2663.56	0.99134
2662.14	0.97063	2662.14	0.97036	2662.14	0.97186	2662.14	0.97188	2662.14	0.97448	2662.14	0.99131
2660.71	0.97079	2660.71	0.97053	2660.71	0.972	2660.71	0.97198	2660.71	0.97461	2660.71	0.99123
2659.28	0.97096	2659.28	0.9707	2659.28	0.97216	2659.28	0.97211	2659.28	0.97475	2659.28	0.99114
2657.85	0.97114	2657.85	0.97085	2657.85	0.97233	2657.85	0.97229	2657.85	0.97489	2657.85	0.99111
2656.43	0.97133	2656.43	0.97098	2656.43	0.97248	2656.43	0.97249	2656.43	0.97502	2656.43	0.99115
2655	0.97149	2655	0.97111	2655	0.97264	2655	0.97269	2655	0.97514	2655	0.99118
2653.57	0.97163	2653.57	0.97126	2653.57	0.97278	2653.57	0.97287	2653.57	0.97529	2653.57	0.99112
2652.14	0.97172	2652.14	0.97143	2652.14	0.97294	2652.14	0.97305	2652.14	0.97551	2652.14	0.99103
2650.72	0.97181	2650.72	0.97162	2650.72	0.97312	2650.72	0.97326	2650.72	0.97578	2650.72	0.99095
2649.29	0.97192	2649.29	0.97182	2649.29	0.97332	2649.29	0.97348	2649.29	0.97604	2649.29	0.99088
2647.86	0.9721	2647.86	0.972	2647.86	0.9735	2647.86	0.97368	2647.86	0.97625	2647.86	0.99079
2646.43	0.97232	2646.43	0.97213	2646.43	0.97364	2646.43	0.97387	2646.43	0.97641	2646.43	0.99071
2645.01	0.97252	2645.01	0.97225	2645.01	0.97376	2645.01	0.97408	2645.01	0.97658	2645.01	0.99067
2643.58	0.97269	2643.58	0.97237	2643.58	0.97389	2643.58	0.97426	2643.58	0.97675	2643.58	0.99067
2642.15	0.97286	2642.15	0.97252	2642.15	0.97402	2642.15	0.97439	2642.15	0.9769	2642.15	0.9907
2640.72	0.97304	2640.72	0.97268	2640.72	0.97418	2640.72	0.97449	2640.72	0.97703	2640.72	0.99074
2639.3	0.97323	2639.3	0.97285	2639.3	0.97438	2639.3	0.97462	2639.3	0.97719	2639.3	0.9908
2637.87	0.97341	2637.87	0.97306	2637.87	0.97462	2637.87	0.97479	2637.87	0.97738	2637.87	0.99083
2636.44	0.97358	2636.44	0.97332	2636.44	0.97485	2636.44	0.97496	2636.44	0.97756	2636.44	0.99084
2635.01	0.97372	2635.01	0.97358	2635.01	0.97504	2635.01	0.97511	2635.01	0.97772	2635.01	0.99085
2633.59	0.97389	2633.59	0.97379	2633.59	0.97522	2633.59	0.97529	2633.59	0.97787	2633.59	0.9909
2632.16	0.97412	2632.16	0.97396	2632.16	0.97541	2632.16	0.9755	2632.16	0.97804	2632.16	0.99096
2630.73	0.97439	2630.73	0.9741	2630.73	0.97559	2630.73	0.97569	2630.73	0.97822	2630.73	0.991
2629.31	0.97461	2629.31	0.97426	2629.31	0.97575	2629.31	0.97584	2629.31	0.97838	2629.31	0.991
2627.88	0.97474	2627.88	0.97444	2627.88	0.97589	2627.88	0.97595	2627.88	0.97851	2627.88	0.99101
2626.45	0.97481	2626.45	0.97464	2626.45	0.97606	2626.45	0.97606	2626.45	0.97863	2626.45	0.99108
2625.02	0.97491	2625.02	0.97481	2625.02	0.97626	2625.02	0.97621	2625.02	0.9788	2625.02	0.9912
2623.6	0.97507	2623.6	0.97493	2623.6	0.97646	2623.6	0.9764	2623.6	0.979	2623.6	0.99136
2622.17	0.97525	2622.17	0.97502	2622.17	0.97663	2622.17	0.97661	2622.17	0.9792	2622.17	0.99155
2620.74	0.97543	2620.74	0.97513	2620.74	0.97676	2620.74	0.97679	2620.74	0.97938	2620.74	0.99175
2619.31	0.97558	2619.31	0.9753	2619.31	0.97684	2619.31	0.97692	2619.31	0.97956	2619.31	0.99192
2617.89	0.97572	2617.89	0.9755	2617.89	0.97692	2617.89	0.97705	2617.89	0.97974	2617.89	0.99202
2616.46	0.9759	2616.46	0.97571	2616.46	0.97703	2616.46	0.97724	2616.46	0.97992	2616.46	0.99204
2615.03	0.97608	2615.03	0.97587	2615.03	0.97718	2615.03	0.97743	2615.03	0.98008	2615.03	0.99201
2613.6	0.97626	2613.6	0.97599	2613.6	0.97736	2613.6	0.97754	2613.6	0.98021	2613.6	0.99196
2612.18	0.97644	2612.18	0.97612	2612.18	0.97754	2612.18	0.97759	2612.18	0.98034	2612.18	0.99195
2610.75	0.97663	2610.75	0.9763	2610.75	0.97774	2610.75	0.97768	2610.75	0.98051	2610.75	0.99201
2609.32	0.9768	2609.32	0.97653	2609.32	0.97794	2609.32	0.97788	2609.32	0.98069	2609.32	0.99218
2607.89	0.97693	2607.89	0.97677	2607.89	0.97812	2607.89	0.97816	2607.89	0.98082	2607.89	0.99238
2606.47	0.97705	2606.47	0.97696	2606.47	0.97827	2606.47	0.97841	2606.47	0.98088	2606.47	0.99253
2605.04	0.97719	2605.04	0.97711	2605.04	0.97841	2605.04	0.97855	2605.04	0.98094	2605.04	0.99261
2603.61	0.97736	2603.61	0.97722	2603.61	0.97855	2603.61	0.97862	2603.61	0.98104	2603.61	0.99268
2602.18	0.97753	2602.18	0.97735	2602.18	0.97872	2602.18	0.97874	2602.18	0.98119	2602.18	0.99276
2600.76	0.97771	2600.76	0.97753	2600.76	0.97895	2600.76	0.97891	2600.76	0.98138	2600.76	0.99283
2599.33	0.97789	2599.33	0.97774	2599.33	0.9792	2599.33	0.97908	2599.33	0.98156	2599.33	0.99288
2597.9	0.9781	2597.9	0.97794	2597.9	0.97939	2597.9	0.97919	2597.9	0.98167	2597.9	0.9929
2596.47	0.97832	2596.47	0.9781	2596.47	0.97947	2596.47	0.97927	2596.47	0.98172	2596.47	0.99295
2595.05	0.9785	2595.05	0.97825	2595.05	0.97947	2595.05	0.9794	2595.05	0.98177	2595.05	0.99303
2593.62	0.97865	2593.62	0.97845	2593.62	0.97947	2593.62	0.97959	2593.62	0.98186	2593.62	0.99307
2592.19	0.97879	2592.19	0.97867	2592.19	0.97954	2592.19	0.97979	2592.19	0.98199	2592.19	0.99305
2590.76	0.97891	2590.76	0.97887	2590.76	0.97969	2590.76	0.97996	2590.76	0.98212	2590.76	0.993
2589.34	0.97901	2589.34	0.97901	2589.34	0.97989	2589.34	0.9801	2589.34	0.98228	2589.34	0.993
2587.91	0.97911	2587.91	0.9791	2587.91	0.98008	2587.91	0.98025	2587.91	0.98248	2587.91	0.99307
2586.48	0.97926	2586.48	0.97916	2586.48	0.98024	2586.48	0.98039	2586.48	0.9827	2586.48	0.99313
2585.06	0.97946	2585.06	0.97921	2585.06	0.98034	2585.06	0.98045	2585.06	0.98291	2585.06	0.99312
2583.63	0.9797	2583.63	0.97928	2583.63	0.98038	2583.63	0.98044	2583.63	0.98306	2583.63	0.99305
2582.2	0.97993	2582.2	0.9794	2582.2	0.98045	2582.2	0.98047	2582.2	0.98319	2582.2	0.99297
2580.77	0.98012	2580.77	0.97954	2580.77	0.9806	2580.77	0.98062	2580.77	0.9833	2580.77	0.99296
2579.35	0.98024	2579.35	0.97964	2579.35	0.98082	2579.35	0.98082	2579.35	0.9834	2579.35	0.99303
2577.92	0.98029	2577.92	0.97971	2577.92	0.98109	2577.92	0.98098	2577.92	0.98342	2577.92	0.99311
2576.49	0.98031	2576.49	0.97978	2576.49	0.98138	2576.49	0.98107	2576.49	0.98337	2576.49	0.99313
2575.06	0.98038	2575.06	0.9799	2575.06	0.98162	2575.06	0.98119	2575.06	0.9833	2575.06	0.99312
2573.64	0.98052	2573.64	0.98009	2573.64	0.9817	2573.64	0.98139	2573.64	0.98334	2573.64	0.99314
2572.21	0.98069	2572.21	0.98032	2572.21	0.98161	2572.21	0.98163	2572.21	0.98353	2572.21	0.99322
2570.78	0.98082	2570.78	0.98052	2570.78	0.98154	2570.78	0.98181	2570.78	0.98377	2570.78	0.99331
2569.35	0.98092	2569.35	0.98064	2569.35	0.98164	2569.35	0.9819	2569.35	0.98393	2569.35	0.99339
2567.93	0.98107	2567.93	0.9807	2567.93	0.98189	2567.93	0.98195	2567.93	0.98396	2567.93	0.99348
2566.5	0.98128	2566.5	0.98077	2566.5	0.98217	2566.5	0.98201	2566.5	0.98395	2566.5	0.99361
2565.07	0.98147	2565.07	0.9809	2565.07	0.98236	2565.07	0.98209	2565.07	0.98398	2565.07	0.99374
2563.64	0.98156	2563.64	0.98107	2563.64	0.98247	2563.64	0.98215	2563.64	0.98406	2563.64	0.99387
2562.22	0.98162	2562.22	0.98126	2562.22	0.98254	2562.22	0.98221	2562.22	0.98418	2562.22	0.99402
2560.79	0.9817	2560.79	0.98141	2560.79	0.98265	2560.79	0.98233	2560.79	0.98435	2560.79	0.99421
2559.36	0.98181	2559.36	0.98154	2559.36	0.98283	2559.36	0.98254	2559.36	0.98449	2559.36	0.99441
2557.93	0.9819	2557.93	0.98167	2557.93	0.98303	2557.93	0.98278	2557.93	0.98459	2557.93	0.99457
2556.51	0.98195	2556.51	0.98183	2556.51	0.98315	2556.51	0.98296	2556.51	0.98468	2556.51	0.99467
2555.08	0.98201	2555.08	0.982	2555.08	0.98317	2555.08	0.98309	2555.08	0.98481	2555.08	0.99475
2553.65	0.98217	2553.65	0.9821	2553.65	0.98318	2553.65	0.9832	2553.65	0.98501	2553.65	0.99485
2552.22	0.98238	2552.22	0.98212	2552.22	0.98323	2552.22	0.98328	2552.22	0.98522	2552.22	0.99499
2550.8	0.98252	2550.8	0.9821	2550.8	0.98333	2550.8	0.98328	2550.8	0.98538	2550.8	0.99513
2549.37	0.98256	2549.37	0.98212	2549.37	0.98345	2549.37	0.98321	2549.37	0.98549	2549.37	0.99523
2547.94	0.98255	2547.94	0.98221	2547.94	0.98356	2547.94	0.98316	2547.94	0.98553	2547.94	0.99527
2546.51	0.98258	2546.51	0.98233	2546.51	0.98363	2546.51	0.9832	2546.51	0.98554	2546.51	0.99526
2545.09	0.98268	2545.09	0.98242	2545.09	0.98367	2545.09	0.98334	2545.09	0.98556	2545.09	0.99524
2543.66	0.98284	2543.66	0.9825	2543.66	0.98375	2543.66	0.98355	2543.66	0.98562	2543.66	0.99529
2542.23	0.98305	2542.23	0.9826	2542.23	0.98392	2542.23	0.98381	2542.23	0.98575	2542.23	0.99545
2540.81	0.98324	2540.81	0.98273	2540.81	0.98415	2540.81	0.98402	2540.81	0.98593	2540.81	0.99566
2539.38	0.98334	2539.38	0.9829	2539.38	0.98434	2539.38	0.98415	2539.38	0.98612	2539.38	0.99583
2537.95	0.98336	2537.95	0.98308	2537.95	0.98445	2537.95	0.98422	2537.95	0.98626	2537.95	0.99588
2536.52	0.98339	2536.52	0.98319	2536.52	0.98446	2536.52	0.9843	2536.52	0.98634	2536.52	0.99585
2535.1	0.98351	2535.1	0.98327	2535.1	0.98444	2535.1	0.98443	2535.1	0.98638	2535.1	0.9958
2533.67	0.9837	2533.67	0.98337	2533.67	0.98444	2533.67	0.98459	2533.67	0.98644	2533.67	0.99582
2532.24	0.98383	2532.24	0.9835	2532.24	0.98452	2532.24	0.98472	2532.24	0.98654	2532.24	0.99596
2530.81	0.98386	2530.81	0.98366	2530.81	0.98469	2530.81	0.98479	2530.81	0.98663	2530.81	0.99621
2529.39	0.98388	2529.39	0.98384	2529.39	0.98489	2529.39	0.98484	2529.39	0.98665	2529.39	0.99648
2527.96	0.98402	2527.96	0.98403	2527.96	0.98507	2527.96	0.98492	2527.96	0.98658	2527.96	0.99668
2526.53	0.98427	2526.53	0.98422	2526.53	0.9852	2526.53	0.98506	2526.53	0.98653	2526.53	0.9968
2525.1	0.98451	2525.1	0.98437	2525.1	0.98532	2525.1	0.98528	2525.1	0.98662	2525.1	0.99682
2523.68	0.98465	2523.68	0.98446	2523.68	0.98544	2523.68	0.98552	2523.68	0.98684	2523.68	0.99677
2522.25	0.98472	2522.25	0.98449	2522.25	0.98557	2522.25	0.9857	2522.25	0.98709	2522.25	0.99668
2520.82	0.98481	2520.82	0.9845	2520.82	0.98568	2520.82	0.98579	2520.82	0.9873	2520.82	0.99661
2519.39	0.98496	2519.39	0.98452	2519.39	0.98576	2519.39	0.98586	2519.39	0.98747	2519.39	0.99659
2517.97	0.98507	2517.97	0.9846	2517.97	0.98584	2517.97	0.98593	2517.97	0.98764	2517.97	0.9966
2516.54	0.98511	2516.54	0.98471	2516.54	0.98598	2516.54	0.98601	2516.54	0.9878	2516.54	0.99663
2515.11	0.98516	2515.11	0.98485	2515.11	0.9862	2515.11	0.98608	2515.11	0.98793	2515.11	0.99667
2513.68	0.98533	2513.68	0.98502	2513.68	0.98642	2513.68	0.98616	2513.68	0.98805	2513.68	0.99669
2512.26	0.98555	2512.26	0.98519	2512.26	0.98657	2512.26	0.98621	2512.26	0.98814	2512.26	0.99668
2510.83	0.98572	2510.83	0.98531	2510.83	0.98667	2510.83	0.98621	2510.83	0.98822	2510.83	0.99668
2509.4	0.98582	2509.4	0.98539	2509.4	0.9868	2509.4	0.98623	2509.4	0.98831	2509.4	0.99675
2507.97	0.98586	2507.97	0.98549	2507.97	0.98699	2507.97	0.98633	2507.97	0.98841	2507.97	0.99692
2506.55	0.9859	2506.55	0.98564	2506.55	0.98717	2506.55	0.98651	2506.55	0.98854	2506.55	0.99711
2505.12	0.98596	2505.12	0.98582	2505.12	0.98725	2505.12	0.98674	2505.12	0.9887	2505.12	0.99722
2503.69	0.98607	2503.69	0.98594	2503.69	0.98723	2503.69	0.98696	2503.69	0.98887	2503.69	0.99727
2502.26	0.9862	2502.26	0.986	2502.26	0.98716	2502.26	0.98716	2502.26	0.98902	2502.26	0.99729
2500.84	0.98631	2500.84	0.98601	2500.84	0.98712	2500.84	0.98735	2500.84	0.98911	2500.84	0.99733
2499.41	0.98639	2499.41	0.9861	2499.41	0.98714	2499.41	0.98755	2499.41	0.98915	2499.41	0.99737
2497.98	0.9865	2497.98	0.98628	2497.98	0.9872	2497.98	0.98768	2497.98	0.9892	2497.98	0.99741
2496.56	0.98665	2496.56	0.9865	2496.56	0.98726	2496.56	0.98767	2496.56	0.98929	2496.56	0.99748
2495.13	0.98683	2495.13	0.98666	2495.13	0.98729	2495.13	0.98758	2495.13	0.98939	2495.13	0.99757
2493.7	0.987	2493.7	0.98672	2493.7	0.98733	2493.7	0.98756	2493.7	0.98949	2493.7	0.99763
2492.27	0.98713	2492.27	0.98677	2492.27	0.98745	2492.27	0.98767	2492.27	0.98958	2492.27	0.99763
2490.85	0.9872	2490.85	0.98686	2490.85	0.98767	2490.85	0.98785	2490.85	0.98966	2490.85	0.99756
2489.42	0.98724	2489.42	0.98696	2489.42	0.98792	2489.42	0.98804	2489.42	0.98972	2489.42	0.9975
2487.99	0.98731	2487.99	0.987	2487.99	0.98813	2487.99	0.98819	2487.99	0.98974	2487.99	0.99748
2486.56	0.98744	2486.56	0.98697	2486.56	0.98824	2486.56	0.98828	2486.56	0.98972	2486.56	0.99751
2485.14	0.98759	2485.14	0.98693	2485.14	0.98829	2485.14	0.98833	2485.14	0.98974	2485.14	0.99753
2483.71	0.9877	2483.71	0.98695	2483.71	0.98832	2483.71	0.98838	2483.71	0.98983	2483.71	0.99751
2482.28	0.98778	2482.28	0.98706	2482.28	0.98836	2482.28	0.98846	2482.28	0.99001	2482.28	0.99744
2480.85	0.98787	2480.85	0.98728	2480.85	0.98839	2480.85	0.98855	2480.85	0.99021	2480.85	0.99736
2479.43	0.98796	2479.43	0.98757	2479.43	0.98845	2479.43	0.98862	2479.43	0.99038	2479.43	0.99725
2478	0.98802	2478	0.98782	2478	0.98862	2478	0.98865	2478	0.99051	2478	0.99714
2476.57	0.98803	2476.57	0.98802	2476.57	0.98886	2476.57	0.98869	2476.57	0.9906	2476.57	0.99705
2475.14	0.98807	2475.14	0.98816	2475.14	0.98909	2475.14	0.9888	2475.14	0.99066	2475.14	0.99702
2473.72	0.98815	2473.72	0.98824	2473.72	0.98923	2473.72	0.98896	2473.72	0.99069	2473.72	0.997
2472.29	0.98822	2472.29	0.98824	2472.29	0.98931	2472.29	0.98912	2472.29	0.99073	2472.29	0.99697
2470.86	0.98827	2470.86	0.98817	2470.86	0.98936	2470.86	0.98925	2470.86	0.99085	2470.86	0.9969
2469.43	0.98837	2469.43	0.98812	2469.43	0.98943	2469.43	0.98938	2469.43	0.99105	2469.43	0.99686
2468.01	0.98854	2468.01	0.98816	2468.01	0.98955	2468.01	0.98951	2468.01	0.99125	2468.01	0.99687
2466.58	0.98877	2466.58	0.98829	2466.58	0.98973	2466.58	0.98964	2466.58	0.9914	2466.58	0.99695
2465.15	0.989	2465.15	0.98845	2465.15	0.9899	2465.15	0.98975	2465.15	0.99149	2465.15	0.99708
2463.72	0.98922	2463.72	0.98859	2463.72	0.98998	2463.72	0.98981	2463.72	0.99156	2463.72	0.99718
2462.3	0.98939	2462.3	0.98871	2462.3	0.98996	2462.3	0.98979	2462.3	0.99161	2462.3	0.99721
2460.87	0.98952	2460.87	0.98885	2460.87	0.98991	2460.87	0.98974	2460.87	0.99163	2460.87	0.9972
2459.44	0.98964	2459.44	0.98899	2459.44	0.9899	2459.44	0.98975	2459.44	0.99163	2459.44	0.99721
2458.01	0.98978	2458.01	0.9891	2458.01	0.98993	2458.01	0.9899	2458.01	0.99165	2458.01	0.99728
2456.59	0.98995	2456.59	0.98917	2456.59	0.98999	2456.59	0.99017	2456.59	0.99174	2456.59	0.99742
2455.16	0.99013	2455.16	0.98924	2455.16	0.9901	2455.16	0.99045	2455.16	0.99189	2455.16	0.99759
2453.73	0.99025	2453.73	0.98936	2453.73	0.99031	2453.73	0.99064	2453.73	0.99208	2453.73	0.99773
2452.31	0.99027	2452.31	0.98954	2452.31	0.99063	2452.31	0.99074	2452.31	0.99229	2452.31	0.99782
2450.88	0.99027	2450.88	0.98974	2450.88	0.99092	2450.88	0.99082	2450.88	0.9925	2450.88	0.99791
2449.45	0.99035	2449.45	0.9899	2449.45	0.9911	2449.45	0.99096	2449.45	0.99268	2449.45	0.99803
2448.02	0.99055	2448.02	0.99003	2448.02	0.99121	2448.02	0.99114	2448.02	0.9928	2448.02	0.99819
2446.6	0.99077	2446.6	0.99017	2446.6	0.99132	2446.6	0.99129	2446.6	0.99286	2446.6	0.99837
2445.17	0.99094	2445.17	0.99032	2445.17	0.99145	2445.17	0.99135	2445.17	0.9929	2445.17	0.99858
2443.74	0.99105	2443.74	0.99047	2443.74	0.99158	2443.74	0.99135	2443.74	0.99297	2443.74	0.99879
2442.31	0.99114	2442.31	0.99059	2442.31	0.99173	2442.31	0.99139	2442.31	0.99309	2442.31	0.99889
2440.89	0.99123	2440.89	0.99063	2440.89	0.99189	2440.89	0.99153	2440.89	0.99324	2440.89	0.99891
2439.46	0.99134	2439.46	0.99062	2439.46	0.99203	2439.46	0.99173	2439.46	0.99336	2439.46	0.99895
2438.03	0.99145	2438.03	0.99064	2438.03	0.99213	2438.03	0.99191	2438.03	0.99345	2438.03	0.99904
2436.6	0.99155	2436.6	0.99075	2436.6	0.9922	2436.6	0.99202	2436.6	0.99354	2436.6	0.99912
2435.18	0.99161	2435.18	0.99093	2435.18	0.99225	2435.18	0.99208	2435.18	0.99365	2435.18	0.99915
2433.75	0.99166	2433.75	0.99111	2433.75	0.99228	2433.75	0.9921	2433.75	0.99374	2433.75	0.99914
2432.32	0.9917	2432.32	0.99125	2432.32	0.99234	2432.32	0.99211	2432.32	0.99375	2432.32	0.99911
2430.89	0.99177	2430.89	0.99139	2430.89	0.99241	2430.89	0.99213	2430.89	0.99377	2430.89	0.99906
2429.47	0.99187	2429.47	0.99155	2429.47	0.99246	2429.47	0.99221	2429.47	0.99387	2429.47	0.99901
2428.04	0.99201	2428.04	0.99169	2428.04	0.99249	2428.04	0.99234	2428.04	0.99405	2428.04	0.99895
2426.61	0.99219	2426.61	0.99174	2426.61	0.99256	2426.61	0.9925	2426.61	0.99422	2426.61	0.99888
2425.18	0.99236	2425.18	0.99169	2425.18	0.99269	2425.18	0.99267	2425.18	0.99431	2425.18	0.99882
2423.76	0.99246	2423.76	0.99166	2423.76	0.99281	2423.76	0.99283	2423.76	0.99435	2423.76	0.99881
2422.33	0.99248	2422.33	0.99174	2422.33	0.99286	2422.33	0.99295	2422.33	0.99436	2422.33	0.9989
2420.9	0.99246	2420.9	0.99192	2420.9	0.99292	2420.9	0.99302	2420.9	0.99434	2420.9	0.99909
2419.47	0.9925	2419.47	0.99207	2419.47	0.99305	2419.47	0.99304	2419.47	0.9943	2419.47	0.99929
2418.05	0.99268	2418.05	0.99215	2418.05	0.99326	2418.05	0.99308	2418.05	0.99426	2418.05	0.99941
2416.62	0.99294	2416.62	0.99223	2416.62	0.99347	2416.62	0.99316	2416.62	0.99428	2416.62	0.99944
2415.19	0.99314	2415.19	0.99236	2415.19	0.9936	2415.19	0.99327	2415.19	0.99439	2415.19	0.99944
2413.76	0.99322	2413.76	0.99251	2413.76	0.99366	2413.76	0.99335	2413.76	0.99458	2413.76	0.99944
2412.34	0.99324	2412.34	0.99263	2412.34	0.9937	2412.34	0.99339	2412.34	0.9948	2412.34	0.99948
2410.91	0.99331	2410.91	0.99273	2410.91	0.99375	2410.91	0.99345	2410.91	0.99494	2410.91	0.99955
2409.48	0.99343	2409.48	0.99279	2409.48	0.99383	2409.48	0.99352	2409.48	0.99497	2409.48	0.99966
2408.06	0.99351	2408.06	0.99284	2408.06	0.99389	2408.06	0.9936	2408.06	0.99499	2408.06	0.99975
2406.63	0.99354	2406.63	0.99288	2406.63	0.99396	2406.63	0.99367	2406.63	0.99505	2406.63	0.99978
2405.2	0.99358	2405.2	0.99293	2405.2	0.99405	2405.2	0.99373	2405.2	0.99516	2405.2	0.9998
2403.77	0.99369	2403.77	0.99299	2403.77	0.99417	2403.77	0.99382	2403.77	0.99524	2403.77	0.99987
2402.35	0.99385	2402.35	0.99306	2402.35	0.99427	2402.35	0.99391	2402.35	0.99529	2402.35	0.99995
2400.92	0.99399	2400.92	0.99315	2400.92	0.99429	2400.92	0.99401	2400.92	0.99531	2400.92	1
2399.49	0.99402	2399.49	0.99325	2399.49	0.99428	2399.49	0.99415	2399.49	0.99534	2399.49	1.00003
2398.06	0.99394	2398.06	0.99338	2398.06	0.99431	2398.06	0.99432	2398.06	0.9954	2398.06	1.00008
2396.64	0.99385	2396.64	0.99351	2396.64	0.99444	2396.64	0.99444	2396.64	0.99548	2396.64	1.00013
2395.21	0.99383	2395.21	0.99366	2395.21	0.99464	2395.21	0.99443	2395.21	0.99554	2395.21	1.00015
2393.78	0.9939	2393.78	0.99381	2393.78	0.99485	2393.78	0.99433	2393.78	0.99555	2393.78	1.00014
2392.35	0.99403	2392.35	0.99391	2392.35	0.99498	2392.35	0.99425	2392.35	0.99552	2392.35	1.00014
2390.93	0.99417	2390.93	0.9939	2390.93	0.99502	2390.93	0.99427	2390.93	0.9955	2390.93	1.00014
2389.5	0.99427	2389.5	0.99385	2389.5	0.99498	2389.5	0.99438	2389.5	0.99553	2389.5	1.00011
2388.07	0.99431	2388.07	0.99383	2388.07	0.99489	2388.07	0.99454	2388.07	0.99558	2388.07	0.99997
2386.64	0.99432	2386.64	0.99389	2386.64	0.99479	2386.64	0.99472	2386.64	0.99565	2386.64	0.99971
2385.22	0.99432	2385.22	0.994	2385.22	0.99473	2385.22	0.99491	2385.22	0.99574	2385.22	0.99936
2383.79	0.99433	2383.79	0.9941	2383.79	0.99472	2383.79	0.99508	2383.79	0.99584	2383.79	0.999
2382.36	0.99431	2382.36	0.99419	2382.36	0.99479	2382.36	0.9952	2382.36	0.99594	2382.36	0.99866
2380.93	0.99422	2380.93	0.99434	2380.93	0.99493	2380.93	0.9953	2380.93	0.99602	2380.93	0.9983
2379.51	0.99406	2379.51	0.99459	2379.51	0.99506	2379.51	0.99544	2379.51	0.99608	2379.51	0.99782
2378.08	0.99387	2378.08	0.99496	2378.08	0.99502	2378.08	0.99562	2378.08	0.99613	2378.08	0.99721
2376.65	0.99377	2376.65	0.99543	2376.65	0.99478	2376.65	0.99573	2376.65	0.99622	2376.65	0.99654
2375.22	0.99378	2375.22	0.99596	2375.22	0.99448	2375.22	0.99568	2375.22	0.99637	2375.22	0.99586
2373.8	0.99386	2373.8	0.99647	2373.8	0.99432	2373.8	0.9956	2373.8	0.99665	2373.8	0.9951
2372.37	0.99389	2372.37	0.99695	2372.37	0.9944	2372.37	0.99565	2372.37	0.99699	2372.37	0.99408
2370.94	0.99375	2370.94	0.99745	2370.94	0.99462	2370.94	0.99586	2370.94	0.99731	2370.94	0.99282
2369.51	0.99343	2369.51	0.99805	2369.51	0.99482	2369.51	0.99614	2369.51	0.99777	2369.51	0.9918
2368.09	0.99312	2368.09	0.9987	2368.09	0.99508	2368.09	0.99661	2368.09	0.99884	2368.09	0.99176
2366.66	0.99309	2366.66	0.9995	2366.66	0.99561	2366.66	0.99767	2366.66	1.00061	2366.66	0.99273
2365.23	0.99329	2365.23	1.00084	2365.23	0.99621	2365.23	0.99932	2365.23	1.00213	2365.23	0.99359
2363.81	0.99349	2363.81	1.00291	2363.81	0.9964	2363.81	1.00076	2363.81	1.00228	2363.81	0.99319
2362.38	0.99353	2362.38	1.00517	2362.38	0.99625	2362.38	1.0014	2362.38	1.00132	2362.38	0.992
2360.95	0.99365	2360.95	1.00691	2360.95	0.99628	2360.95	1.0014	2360.95	1.00055	2360.95	0.99135
2359.52	0.99437	2359.52	1.00783	2359.52	0.99636	2359.52	1.00099	2359.52	1.00032	2359.52	0.99125
2358.1	0.99554	2358.1	1.00762	2358.1	0.9962	2358.1	1.00015	2358.1	1.00003	2358.1	0.99043
2356.67	0.99614	2356.67	1.00611	2356.67	0.99618	2356.67	0.9991	2356.67	0.99947	2356.67	0.98886
2355.24	0.99599	2355.24	1.00376	2355.24	0.99627	2355.24	0.99824	2355.24	0.99878	2355.24	0.98798
2353.81	0.99574	2353.81	1.00133	2353.81	0.9959	2353.81	0.99779	2353.81	0.99795	2353.81	0.98849
2352.39	0.99559	2352.39	0.99949	2352.39	0.99523	2352.39	0.99766	2352.39	0.99724	2352.39	0.98979
2350.96	0.99529	2350.96	0.99851	2350.96	0.99475	2350.96	0.9976	2350.96	0.99697	2350.96	0.99093
2349.53	0.99479	2349.53	0.99823	2349.53	0.99453	2349.53	0.99749	2349.53	0.9971	2349.53	0.99153
2348.1	0.99416	2348.1	0.99837	2348.1	0.99444	2348.1	0.99739	2348.1	0.99743	2348.1	0.9916
2346.68	0.99349	2346.68	0.99876	2346.68	0.99444	2346.68	0.99739	2346.68	0.99778	2346.68	0.99118
2345.25	0.99293	2345.25	0.99927	2345.25	0.99472	2345.25	0.99744	2345.25	0.99807	2345.25	0.99032
2343.82	0.99284	2343.82	0.99978	2343.82	0.99537	2343.82	0.99738	2343.82	0.9983	2343.82	0.98936
2342.39	0.99348	2342.39	1.00015	2342.39	0.99609	2342.39	0.99735	2342.39	0.99851	2342.39	0.98872
2340.97	0.99457	2340.97	1.00023	2340.97	0.99638	2340.97	0.99768	2340.97	0.99853	2340.97	0.98836
2339.54	0.99555	2339.54	1	2339.54	0.99617	2339.54	0.9982	2339.54	0.99823	2339.54	0.98812
2338.11	0.99616	2338.11	0.99983	2338.11	0.99573	2338.11	0.99842	2338.11	0.99781	2338.11	0.98798
2336.68	0.99647	2336.68	1.00014	2336.68	0.99544	2336.68	0.99832	2336.68	0.99762	2336.68	0.98789
2335.26	0.99673	2335.26	1.00075	2335.26	0.99554	2335.26	0.9983	2335.26	0.99775	2335.26	0.98787
2333.83	0.99704	2333.83	1.00112	2333.83	0.9959	2333.83	0.99859	2333.83	0.99811	2333.83	0.98795
2332.4	0.99739	2332.4	1.00108	2332.4	0.99613	2332.4	0.999	2332.4	0.99858	2332.4	0.98807
2330.97	0.99759	2330.97	1.00087	2330.97	0.99605	2330.97	0.99923	2330.97	0.99904	2330.97	0.98807
2329.55	0.99747	2329.55	1.00062	2329.55	0.99602	2329.55	0.99916	2329.55	0.99933	2329.55	0.98796
2328.12	0.99717	2328.12	1.00028	2328.12	0.99652	2328.12	0.99891	2328.12	0.99935	2328.12	0.98788
2326.69	0.99704	2326.69	1.00002	2326.69	0.99742	2326.69	0.99872	2326.69	0.99915	2326.69	0.98801
2325.26	0.99727	2325.26	1.00006	2325.26	0.99807	2325.26	0.99875	2325.26	0.99893	2325.26	0.98853
2323.84	0.99766	2323.84	1.0003	2323.84	0.9981	2323.84	0.99899	2323.84	0.9989	2323.84	0.98942
2322.41	0.99794	2322.41	1.0004	2322.41	0.99777	2322.41	0.99929	2322.41	0.9991	2322.41	0.9904
2320.98	0.99797	2320.98	1.00022	2320.98	0.99755	2320.98	0.9995	2320.98	0.99925	2320.98	0.99119
2319.56	0.99792	2319.56	1.00001	2319.56	0.99759	2319.56	0.99957	2319.56	0.99914	2319.56	0.99183
2318.13	0.99798	2318.13	0.99997	2318.13	0.99774	2318.13	0.99953	2318.13	0.99902	2318.13	0.99244
2316.7	0.99813	2316.7	1.00003	2316.7	0.99793	2316.7	0.99945	2316.7	0.99914	2316.7	0.99295
2315.27	0.99826	2315.27	1.00001	2315.27	0.99815	2315.27	0.99941	2315.27	0.99946	2315.27	0.99327
2313.85	0.99828	2313.85	0.99986	2313.85	0.99837	2313.85	0.99947	2313.85	0.9997	2313.85	0.99344
2312.42	0.99821	2312.42	0.99967	2312.42	0.99853	2312.42	0.99964	2312.42	0.99975	2312.42	0.99357
2310.99	0.99814	2310.99	0.9996	2310.99	0.9986	2310.99	0.99983	2310.99	0.99973	2310.99	0.99372
2309.56	0.9982	2309.56	0.99964	2309.56	0.99864	2309.56	0.99993	2309.56	0.99976	2309.56	0.99399
2308.14	0.99844	2308.14	0.9996	2308.14	0.9987	2308.14	0.99986	2308.14	0.99982	2308.14	0.99442
2306.71	0.99879	2306.71	0.99941	2306.71	0.99872	2306.71	0.99967	2306.71	0.99983	2306.71	0.99498
2305.28	0.99906	2305.28	0.99922	2305.28	0.9987	2305.28	0.99948	2305.28	0.9998	2305.28	0.99553
2303.85	0.99917	2303.85	0.99929	2303.85	0.99874	2303.85	0.99933	2303.85	0.9998	2303.85	0.99595
2302.43	0.99914	2302.43	0.99958	2302.43	0.99888	2302.43	0.99922	2302.43	0.99988	2302.43	0.99623
2301	0.9991	2301	0.99984	2301	0.99907	2301	0.99917	2301	0.99996	2301	0.99648
2299.57	0.99919	2299.57	0.99987	2299.57	0.99919	2299.57	0.99922	2299.57	0.99995	2299.57	0.99679
2298.14	0.99939	2298.14	0.99968	2298.14	0.99921	2298.14	0.99934	2298.14	0.99984	2298.14	0.99712
2296.72	0.99961	2296.72	0.99947	2296.72	0.99919	2296.72	0.99943	2296.72	0.99966	2296.72	0.9974
2295.29	0.99973	2295.29	0.99936	2295.29	0.99923	2295.29	0.99943	2295.29	0.99957	2295.29	0.99759
2293.86	0.99974	2293.86	0.99933	2293.86	0.99933	2293.86	0.99939	2293.86	0.99966	2293.86	0.99775
2292.43	0.9997	2292.43	0.99931	2292.43	0.99943	2292.43	0.99931	2292.43	0.99988	2292.43	0.99793
2291.01	0.99966	2291.01	0.99927	2291.01	0.99942	2291.01	0.99922	2291.01	1.00011	2291.01	0.99812
2289.58	0.99962	2289.58	0.99924	2289.58	0.99933	2289.58	0.99914	2289.58	1.00023	2289.58	0.99828
2288.15	0.99954	2288.15	0.99927	2288.15	0.99926	2288.15	0.99909	2288.15	1.00021	2288.15	0.99837
2286.72	0.99943	2286.72	0.99931	2286.72	0.99931	2286.72	0.99904	2286.72	1.00011	2286.72	0.99838
2285.3	0.99937	2285.3	0.99932	2285.3	0.99946	2285.3	0.99901	2285.3	1	2285.3	0.99838
2283.87	0.99938	2283.87	0.9993	2283.87	0.99963	2283.87	0.99901	2283.87	0.99989	2283.87	0.99842
2282.44	0.99943	2282.44	0.99927	2282.44	0.99971	2282.44	0.99902	2282.44	0.9998	2282.44	0.99851
2281.01	0.99946	2281.01	0.99929	2281.01	0.99965	2281.01	0.99901	2281.01	0.99972	2281.01	0.99862
2279.59	0.99948	2279.59	0.99937	2279.59	0.9995	2279.59	0.99904	2279.59	0.99966	2279.59	0.99875
2278.16	0.99953	2278.16	0.99946	2278.16	0.99936	2278.16	0.9992	2278.16	0.99958	2278.16	0.99886
2276.73	0.99963	2276.73	0.99952	2276.73	0.99931	2276.73	0.99942	2276.73	0.99948	2276.73	0.99896
2275.31	0.99974	2275.31	0.9995	2275.31	0.99934	2275.31	0.99951	2275.31	0.99939	2275.31	0.99903
2273.88	0.9998	2273.88	0.99946	2273.88	0.99941	2273.88	0.99938	2273.88	0.99936	2273.88	0.99902
2272.45	0.99978	2272.45	0.99944	2272.45	0.99947	2272.45	0.99912	2272.45	0.99934	2272.45	0.99886
2271.02	0.99973	2271.02	0.99939	2271.02	0.99949	2271.02	0.9989	2271.02	0.99927	2271.02	0.99866
2269.6	0.99968	2269.6	0.99926	2269.6	0.99945	2269.6	0.99883	2269.6	0.99916	2269.6	0.99856
2268.17	0.99965	2268.17	0.99905	2268.17	0.99935	2268.17	0.99887	2268.17	0.99912	2268.17	0.99855
2266.74	0.99962	2266.74	0.9989	2266.74	0.99926	2266.74	0.99895	2266.74	0.9992	2266.74	0.99848
2265.31	0.99961	2265.31	0.99891	2265.31	0.99927	2265.31	0.99908	2265.31	0.99943	2265.31	0.9983
2263.89	0.99967	2263.89	0.99906	2263.89	0.99937	2263.89	0.99918	2263.89	0.99972	2263.89	0.99809
2262.46	0.99974	2262.46	0.99924	2262.46	0.9995	2262.46	0.99915	2262.46	0.99995	2262.46	0.99795
2261.03	0.99973	2261.03	0.99929	2261.03	0.99953	2261.03	0.99899	2261.03	1	2261.03	0.99797
2259.6	0.99961	2259.6	0.99919	2259.6	0.9994	2259.6	0.99886	2259.6	0.99991	2259.6	0.99813
2258.18	0.99946	2258.18	0.99899	2258.18	0.99921	2258.18	0.99891	2258.18	0.99979	2258.18	0.99835
2256.75	0.99938	2256.75	0.99883	2256.75	0.99916	2256.75	0.99913	2256.75	0.99974	2256.75	0.99852
2255.32	0.9994	2255.32	0.99879	2255.32	0.99935	2255.32	0.99933	2255.32	0.99971	2255.32	0.99854
2253.89	0.99951	2253.89	0.99883	2253.89	0.99962	2253.89	0.99932	2253.89	0.99966	2253.89	0.99842
2252.47	0.99967	2252.47	0.99889	2252.47	0.99977	2252.47	0.99909	2252.47	0.99961	2252.47	0.99826
2251.04	0.99979	2251.04	0.99898	2251.04	0.99977	2251.04	0.99886	2251.04	0.9996	2251.04	0.99823
2249.61	0.99983	2249.61	0.99917	2249.61	0.99966	2249.61	0.9988	2249.61	0.99958	2249.61	0.99839
2248.18	0.99983	2248.18	0.99947	2248.18	0.99956	2248.18	0.99893	2248.18	0.99956	2248.18	0.99865
2246.76	0.99986	2246.76	0.99977	2246.76	0.99959	2246.76	0.99917	2246.76	0.99954	2246.76	0.99887
2245.33	0.99994	2245.33	0.99996	2245.33	0.99977	2245.33	0.99942	2245.33	0.99955	2245.33	0.99904
2243.9	1	2243.9	1	2243.9	0.99997	2243.9	0.99953	2243.9	0.99953	2243.9	0.99927
2242.47	0.99992	2242.47	0.99995	2242.47	0.99999	2242.47	0.99936	2242.47	0.99944	2242.47	0.99959
2241.05	0.9997	2241.05	0.99983	2241.05	0.99982	2241.05	0.99902	2241.05	0.99934	2241.05	0.99988
2239.62	0.99946	2239.62	0.9997	2239.62	0.99965	2239.62	0.99878	2239.62	0.9993	2239.62	0.99993
2238.19	0.99926	2238.19	0.99961	2238.19	0.99961	2238.19	0.99885	2238.19	0.99938	2238.19	0.99976
2236.76	0.99911	2236.76	0.99955	2236.76	0.99968	2236.76	0.99916	2236.76	0.99952	2236.76	0.99954
2235.34	0.99904	2235.34	0.99943	2235.34	0.99972	2235.34	0.99953	2235.34	0.99959	2235.34	0.99941
2233.91	0.99912	2233.91	0.99932	2233.91	0.99964	2233.91	0.99983	2233.91	0.99954	2233.91	0.99931
2232.48	0.99934	2232.48	0.99934	2232.48	0.99953	2232.48	1	2232.48	0.99937	2232.48	0.9992
2231.06	0.99957	2231.06	0.99946	2231.06	0.99947	2231.06	1	2231.06	0.99919	2231.06	0.99916
2229.63	0.99964	2229.63	0.99963	2229.63	0.99951	2229.63	0.99985	2229.63	0.9992	2229.63	0.99925
2228.2	0.99958	2228.2	0.9998	2228.2	0.99963	2228.2	0.99966	2228.2	0.99949	2228.2	0.99944
2226.77	0.99957	2226.77	0.99993	2226.77	0.99983	2226.77	0.99954	2226.77	0.99985	2226.77	0.99967
2225.35	0.99971	2225.35	0.99992	2225.35	1	2225.35	0.99951	2225.35	0.99995	2225.35	0.99986
2223.92	0.99987	2223.92	0.99974	2223.92	0.99997	2223.92	0.99947	2223.92	0.99976	2223.92	0.99998
2222.49	0.99983	2222.49	0.99948	2222.49	0.9997	2222.49	0.99937	2222.49	0.99948	2222.49	1
2221.06	0.99959	2221.06	0.9993	2221.06	0.99943	2221.06	0.9992	2221.06	0.99924	2221.06	0.99999
2219.64	0.99934	2219.64	0.99923	2219.64	0.99942	2219.64	0.99901	2219.64	0.99904	2219.64	0.99979
2218.21	0.99925	2218.21	0.99919	2218.21	0.99961	2218.21	0.99885	2218.21	0.99891	2218.21	0.99946
2216.78	0.99931	2216.78	0.99913	2216.78	0.99976	2216.78	0.99875	2216.78	0.99893	2216.78	0.99917
2215.35	0.99936	2215.35	0.99914	2215.35	0.99973	2215.35	0.9987	2215.35	0.99909	2215.35	0.99905
2213.93	0.9993	2213.93	0.99924	2213.93	0.99956	2213.93	0.99866	2213.93	0.99921	2213.93	0.99908
2212.5	0.99916	2212.5	0.99927	2212.5	0.9993	2212.5	0.99863	2212.5	0.99916	2212.5	0.9991
2211.07	0.99904	2211.07	0.99911	2211.07	0.99903	2211.07	0.99862	2211.07	0.99898	2211.07	0.99907
2209.64	0.99898	2209.64	0.99883	2209.64	0.99893	2209.64	0.99861	2209.64	0.99883	2209.64	0.99908
2208.22	0.99894	2208.22	0.99858	2208.22	0.99914	2208.22	0.99861	2208.22	0.99874	2208.22	0.99913
2206.79	0.9989	2206.79	0.99849	2206.79	0.99952	2206.79	0.99862	2206.79	0.99868	2206.79	0.99912
2205.36	0.99889	2205.36	0.99851	2205.36	0.99977	2205.36	0.99863	2205.36	0.9987	2205.36	0.99896
2203.93	0.99892	2203.93	0.99856	2203.93	0.99971	2203.93	0.99858	2203.93	0.9988	2203.93	0.99878
2202.51	0.99897	2202.51	0.99862	2202.51	0.99943	2202.51	0.9985	2202.51	0.99885	2202.51	0.99875
2201.08	0.99902	2201.08	0.99871	2201.08	0.99912	2201.08	0.99848	2201.08	0.99873	2201.08	0.99885
2199.65	0.99909	2199.65	0.99863	2199.65	0.99881	2199.65	0.9986	2199.65	0.99848	2199.65	0.99886
2198.22	0.99913	2198.22	0.99822	2198.22	0.99845	2198.22	0.99879	2198.22	0.99826	2198.22	0.9986
2196.8	0.99899	2196.8	0.99759	2196.8	0.99814	2196.8	0.99894	2196.8	0.99811	2196.8	0.99814
2195.37	0.9986	2195.37	0.99713	2195.37	0.99805	2195.37	0.99895	2195.37	0.9979	2195.37	0.99779
2193.94	0.99806	2193.94	0.99704	2193.94	0.99814	2193.94	0.99873	2193.94	0.99758	2193.94	0.99769
2192.51	0.9977	2192.51	0.99716	2192.51	0.99817	2192.51	0.99837	2192.51	0.9973	2192.51	0.99767
2191.09	0.9977	2191.09	0.99729	2191.09	0.99813	2191.09	0.99805	2191.09	0.99725	2191.09	0.99752
2189.66	0.99794	2189.66	0.99739	2189.66	0.99822	2189.66	0.99792	2189.66	0.99738	2189.66	0.99738
2188.23	0.99809	2188.23	0.99752	2188.23	0.99839	2188.23	0.99786	2188.23	0.99745	2188.23	0.99748
2186.81	0.99801	2186.81	0.99764	2186.81	0.99827	2186.81	0.99778	2186.81	0.99737	2186.81	0.99777
2185.38	0.99782	2185.38	0.99771	2185.38	0.99778	2185.38	0.99774	2185.38	0.99733	2185.38	0.9979
2183.95	0.99772	2183.95	0.99787	2183.95	0.99743	2183.95	0.99782	2183.95	0.99751	2183.95	0.9977
2182.52	0.9978	2182.52	0.99824	2182.52	0.9976	2182.52	0.99791	2182.52	0.99778	2182.52	0.99739
2181.1	0.99801	2181.1	0.99868	2181.1	0.99802	2181.1	0.99798	2181.1	0.99789	2181.1	0.9973
2179.67	0.99814	2179.67	0.99883	2179.67	0.99829	2179.67	0.99819	2179.67	0.99787	2179.67	0.99747
2178.24	0.99809	2178.24	0.9985	2178.24	0.99842	2178.24	0.99863	2178.24	0.99794	2178.24	0.99772
2176.81	0.99794	2176.81	0.99785	2176.81	0.99863	2176.81	0.99908	2176.81	0.99819	2176.81	0.99784
2175.39	0.99787	2175.39	0.99727	2175.39	0.99896	2175.39	0.99922	2175.39	0.99852	2175.39	0.99775
2173.96	0.99789	2173.96	0.99702	2173.96	0.9993	2173.96	0.99905	2173.96	0.99877	2173.96	0.99754
2172.53	0.9979	2172.53	0.99714	2172.53	0.99962	2172.53	0.99879	2172.53	0.99876	2172.53	0.99735
2171.1	0.99785	2171.1	0.99755	2171.1	0.99986	2171.1	0.99865	2171.1	0.99838	2171.1	0.99726
2169.68	0.99783	2169.68	0.99812	2169.68	0.99983	2169.68	0.99876	2169.68	0.99778	2169.68	0.99727
2168.25	0.99792	2168.25	0.99862	2168.25	0.99938	2168.25	0.99909	2168.25	0.99738	2168.25	0.99742
2166.82	0.99804	2166.82	0.99888	2166.82	0.99855	2166.82	0.99945	2166.82	0.99739	2166.82	0.99771
2165.39	0.99798	2165.39	0.9989	2165.39	0.99771	2165.39	0.99959	2165.39	0.99762	2165.39	0.99804
2163.97	0.99768	2163.97	0.99872	2163.97	0.99722	2163.97	0.99948	2163.97	0.99781	2163.97	0.99823
2162.54	0.9974	2162.54	0.99844	2162.54	0.99722	2162.54	0.9992	2162.54	0.99789	2162.54	0.99816
2161.11	0.99748	2161.11	0.99828	2161.11	0.99746	2161.11	0.99879	2161.11	0.99795	2161.11	0.99794
2159.68	0.99797	2159.68	0.99853	2159.68	0.99765	2159.68	0.99834	2159.68	0.99804	2159.68	0.99789
2158.26	0.99856	2158.26	0.99908	2158.26	0.99775	2158.26	0.9981	2158.26	0.9982	2158.26	0.99827
2156.83	0.99887	2156.83	0.99946	2156.83	0.99803	2156.83	0.99824	2156.83	0.99836	2156.83	0.99891
2155.4	0.99879	2155.4	0.99948	2155.4	0.99857	2155.4	0.99857	2155.4	0.99841	2155.4	0.99933
2153.97	0.99846	2153.97	0.99931	2153.97	0.99909	2153.97	0.99888	2153.97	0.99834	2153.97	0.99926
2152.55	0.99816	2152.55	0.99918	2152.55	0.99929	2152.55	0.99914	2152.55	0.99838	2152.55	0.99888
2151.12	0.99807	2151.12	0.99912	2151.12	0.99923	2151.12	0.99934	2151.12	0.99871	2151.12	0.9985
2149.69	0.99817	2149.69	0.99906	2149.69	0.99915	2149.69	0.99938	2149.69	0.99919	2149.69	0.99818
2148.27	0.9983	2148.27	0.999	2148.27	0.99916	2148.27	0.99929	2148.27	0.99954	2148.27	0.99774
2146.84	0.99838	2146.84	0.99903	2146.84	0.99914	2146.84	0.99931	2146.84	0.99958	2146.84	0.9972
2145.41	0.99839	2145.41	0.9992	2145.41	0.99901	2145.41	0.99954	2145.41	0.99938	2145.41	0.99684
2143.98	0.99836	2143.98	0.99938	2143.98	0.99881	2143.98	0.99974	2143.98	0.99921	2143.98	0.99686
2142.56	0.99827	2142.56	0.99932	2142.56	0.99864	2142.56	0.9997	2142.56	0.99922	2142.56	0.99707
2141.13	0.99819	2141.13	0.99892	2141.13	0.99859	2141.13	0.99946	2141.13	0.99939	2141.13	0.99716
2139.7	0.99822	2139.7	0.9984	2139.7	0.99868	2139.7	0.99924	2139.7	0.9996	2139.7	0.99705
2138.27	0.99839	2138.27	0.99809	2138.27	0.99882	2138.27	0.99912	2138.27	0.99971	2138.27	0.99686
2136.85	0.99856	2136.85	0.99811	2136.85	0.99893	2136.85	0.99902	2136.85	0.99964	2136.85	0.99663
2135.42	0.99858	2135.42	0.99838	2135.42	0.99908	2135.42	0.9989	2135.42	0.99954	2135.42	0.99638
2133.99	0.99848	2133.99	0.99872	2133.99	0.99931	2133.99	0.99882	2133.99	0.99955	2133.99	0.99621
2132.56	0.99841	2132.56	0.99897	2132.56	0.99945	2132.56	0.99889	2132.56	0.99956	2132.56	0.99619
2131.14	0.99849	2131.14	0.99908	2131.14	0.99937	2131.14	0.9991	2131.14	0.99941	2131.14	0.99629
2129.71	0.99864	2129.71	0.99911	2129.71	0.99923	2129.71	0.99936	2129.71	0.99916	2129.71	0.99642
2128.28	0.99878	2128.28	0.99913	2128.28	0.99924	2128.28	0.99952	2128.28	0.99901	2128.28	0.99645
2126.85	0.99889	2126.85	0.99913	2126.85	0.99935	2126.85	0.99955	2126.85	0.99906	2126.85	0.99624
2125.43	0.99898	2125.43	0.99909	2125.43	0.99938	2125.43	0.99948	2125.43	0.99922	2125.43	0.99577
2124	0.99903	2124	0.99902	2124	0.99924	2124	0.99941	2124	0.99937	2124	0.99522
2122.57	0.99906	2122.57	0.99897	2122.57	0.9991	2122.57	0.9993	2122.57	0.99945	2122.57	0.9949
2121.14	0.99917	2121.14	0.99897	2121.14	0.99908	2121.14	0.9991	2121.14	0.99945	2121.14	0.99491
2119.72	0.99938	2119.72	0.99899	2119.72	0.9992	2119.72	0.99886	2119.72	0.99937	2119.72	0.99507
2118.29	0.99957	2118.29	0.99899	2118.29	0.99929	2118.29	0.99874	2118.29	0.99928	2118.29	0.99512
2116.86	0.99967	2116.86	0.99897	2116.86	0.99928	2116.86	0.99885	2116.86	0.99922	2116.86	0.99491
2115.43	0.99967	2115.43	0.99897	2115.43	0.99924	2115.43	0.9991	2115.43	0.99924	2115.43	0.99458
2114.01	0.99959	2114.01	0.99901	2114.01	0.99931	2114.01	0.9993	2114.01	0.99935	2114.01	0.99431
2112.58	0.99945	2112.58	0.9991	2112.58	0.99947	2112.58	0.99937	2112.58	0.9995	2112.58	0.99419
2111.15	0.99931	2111.15	0.99922	2111.15	0.99958	2111.15	0.99937	2111.15	0.99956	2111.15	0.99425
2109.72	0.99924	2109.72	0.99933	2109.72	0.99948	2109.72	0.99934	2109.72	0.99948	2109.72	0.99442
2108.3	0.99921	2108.3	0.99938	2108.3	0.99924	2108.3	0.99931	2108.3	0.99932	2108.3	0.99457
2106.87	0.99918	2106.87	0.99934	2106.87	0.99902	2106.87	0.99934	2106.87	0.99921	2106.87	0.99456
2105.44	0.99914	2105.44	0.99921	2105.44	0.99897	2105.44	0.99943	2105.44	0.99924	2105.44	0.99438
2104.02	0.99917	2104.02	0.99917	2104.02	0.99911	2104.02	0.99952	2104.02	0.99935	2104.02	0.99416
2102.59	0.99927	2102.59	0.99932	2102.59	0.99937	2102.59	0.99959	2102.59	0.99941	2102.59	0.99409
2101.16	0.99946	2101.16	0.99956	2101.16	0.9996	2101.16	0.99963	2101.16	0.99944	2101.16	0.99415
2099.73	0.99968	2099.73	0.99969	2099.73	0.99967	2099.73	0.99968	2099.73	0.9995	2099.73	0.99423
2098.31	0.99988	2098.31	0.99968	2098.31	0.99963	2098.31	0.99976	2098.31	0.99966	2098.31	0.99427
2096.88	1	2096.88	0.9997	2096.88	0.99964	2096.88	0.99988	2096.88	0.99986	2096.88	0.99433
2095.45	1	2095.45	0.99984	2095.45	0.99971	2095.45	1	2095.45	0.99996	2095.45	0.99447
2094.02	0.99992	2094.02	1	2094.02	0.9997	2094.02	1	2094.02	0.99995	2094.02	0.99463
2092.6	0.99982	2092.6	1	2092.6	0.99961	2092.6	0.99991	2092.6	0.99982	2092.6	0.99474
2091.17	0.99975	2091.17	0.99981	2091.17	0.99964	2091.17	0.9998	2091.17	0.99971	2091.17	0.9948
2089.74	0.99969	2089.74	0.99958	2089.74	0.99983	2089.74	0.99974	2089.74	0.9996	2089.74	0.99482
2088.31	0.99962	2088.31	0.99946	2088.31	1	2088.31	0.99974	2088.31	0.99948	2088.31	0.99481
2086.89	0.99959	2086.89	0.99945	2086.89	1	2086.89	0.99978	2086.89	0.99938	2086.89	0.99477
2085.46	0.99964	2085.46	0.99951	2085.46	0.99978	2085.46	0.99979	2085.46	0.99935	2085.46	0.99475
2084.03	0.99977	2084.03	0.99963	2084.03	0.99939	2084.03	0.99972	2084.03	0.99931	2084.03	0.99473
2082.6	0.99992	2082.6	0.9998	2082.6	0.99907	2082.6	0.9996	2082.6	0.99926	2082.6	0.99468
2081.18	0.99999	2081.18	0.99993	2081.18	0.999	2081.18	0.9995	2081.18	0.9993	2081.18	0.99461
2079.75	0.99998	2079.75	0.99997	2079.75	0.99915	2079.75	0.99947	2079.75	0.99946	2079.75	0.99455
2078.32	0.99989	2078.32	0.9999	2078.32	0.99936	2078.32	0.99949	2078.32	0.99953	2078.32	0.99454
2076.89	0.99977	2076.89	0.99975	2076.89	0.99946	2076.89	0.99954	2076.89	0.99928	2076.89	0.99456
2075.47	0.99962	2075.47	0.99961	2075.47	0.99942	2075.47	0.99961	2075.47	0.99883	2075.47	0.99456
2074.04	0.99947	2074.04	0.99955	2074.04	0.99933	2074.04	0.99971	2074.04	0.99852	2074.04	0.99451
2072.61	0.99941	2072.61	0.99958	2072.61	0.9993	2072.61	0.9998	2072.61	0.99856	2072.61	0.99443
2071.18	0.99944	2071.18	0.99964	2071.18	0.99927	2071.18	0.99984	2071.18	0.99887	2071.18	0.99436
2069.76	0.99943	2069.76	0.99963	2069.76	0.99913	2069.76	0.99974	2069.76	0.99926	2069.76	0.99435
2068.33	0.99928	2068.33	0.99953	2068.33	0.99888	2068.33	0.99948	2068.33	0.99954	2068.33	0.99435
2066.9	0.99907	2066.9	0.99936	2066.9	0.9987	2066.9	0.99923	2066.9	0.99965	2066.9	0.99436
2065.47	0.99894	2065.47	0.99921	2065.47	0.99882	2065.47	0.99918	2065.47	0.99957	2065.47	0.99451
2064.05	0.99892	2064.05	0.99912	2064.05	0.99919	2064.05	0.99933	2064.05	0.99938	2064.05	0.9949
2062.62	0.99894	2062.62	0.99918	2062.62	0.99948	2062.62	0.9995	2062.62	0.99924	2062.62	0.99543
2061.19	0.99895	2061.19	0.99938	2061.19	0.99946	2061.19	0.9995	2061.19	0.99923	2061.19	0.99594
2059.77	0.99899	2059.77	0.99956	2059.77	0.99919	2059.77	0.99939	2059.77	0.99929	2059.77	0.99637
2058.34	0.99905	2058.34	0.99954	2058.34	0.9989	2058.34	0.99933	2058.34	0.99933	2058.34	0.99676
2056.91	0.99909	2056.91	0.99935	2056.91	0.99875	2056.91	0.99935	2056.91	0.9993	2056.91	0.99714
2055.48	0.99913	2055.48	0.99914	2055.48	0.9988	2055.48	0.99937	2055.48	0.99925	2055.48	0.99744
2054.06	0.99927	2054.06	0.99895	2054.06	0.99898	2054.06	0.99928	2054.06	0.99928	2054.06	0.9977
2052.63	0.99946	2052.63	0.99877	2052.63	0.99914	2052.63	0.99909	2052.63	0.99948	2052.63	0.99807
2051.2	0.99951	2051.2	0.99863	2051.2	0.99916	2051.2	0.99888	2051.2	0.99977	2051.2	0.99861
2049.77	0.99939	2049.77	0.99858	2049.77	0.99913	2049.77	0.99871	2049.77	0.99992	2049.77	0.99923
2048.35	0.99926	2048.35	0.99861	2048.35	0.99919	2048.35	0.99869	2048.35	0.99984	2048.35	0.99973
2046.92	0.9992	2046.92	0.99863	2046.92	0.99928	2046.92	0.99888	2046.92	0.99959	2046.92	0.9999
2045.49	0.99914	2045.49	0.99862	2045.49	0.99923	2045.49	0.99922	2045.49	0.99936	2045.49	0.99975
2044.06	0.99908	2044.06	0.99862	2044.06	0.99907	2044.06	0.99957	2044.06	0.99914	2044.06	0.9995
2042.64	0.99908	2042.64	0.99859	2042.64	0.99902	2042.64	0.99984	2042.64	0.99896	2042.64	0.99934
2041.21	0.9991	2041.21	0.9986	2041.21	0.9992	2041.21	0.99999	2041.21	0.99892	2041.21	0.99926
2039.78	0.99908	2039.78	0.99874	2039.78	0.99947	2039.78	1	2039.78	0.9991	2039.78	0.99922
2038.35	0.99911	2038.35	0.99903	2038.35	0.99965	2038.35	0.99989	2038.35	0.99943	2038.35	0.99931
2036.93	0.99932	2036.93	0.99933	2036.93	0.99964	2036.93	0.99975	2036.93	0.99973	2036.93	0.9996
2035.5	0.99968	2035.5	0.99957	2035.5	0.9995	2035.5	0.99963	2035.5	0.99992	2035.5	0.99993
2034.07	1	2034.07	0.99981	2034.07	0.99937	2034.07	0.99946	2034.07	1	2034.07	1
2032.64	1	2032.64	1	2032.64	0.99933	2032.64	0.99925	2032.64	0.99998	2032.64	0.99975
2031.22	0.99955	2031.22	0.99997	2031.22	0.99941	2031.22	0.99919	2031.22	0.99976	2031.22	0.99921
2029.79	0.99887	2029.79	0.99964	2029.79	0.99955	2029.79	0.99941	2029.79	0.99938	2029.79	0.99854
2028.36	0.99849	2028.36	0.99914	2028.36	0.99974	2028.36	0.99979	2028.36	0.99899	2028.36	0.99794
2026.93	0.99865	2026.93	0.99869	2026.93	0.99995	2026.93	1.00005	2026.93	0.99881	2026.93	0.99759
2025.51	0.99903	2025.51	0.99838	2025.51	1	2025.51	1.00002	2025.51	0.99895	2025.51	0.99748
2024.08	0.99911	2024.08	0.9982	2024.08	0.99967	2024.08	0.99973	2024.08	0.99921	2024.08	0.9975
2022.65	0.99873	2022.65	0.99803	2022.65	0.99892	2022.65	0.99928	2022.65	0.9993	2022.65	0.9975
2021.22	0.99811	2021.22	0.99779	2021.22	0.99818	2021.22	0.99886	2021.22	0.99921	2021.22	0.99748
2019.8	0.99759	2019.8	0.99752	2019.8	0.99791	2019.8	0.99865	2019.8	0.99909	2019.8	0.99745
2018.37	0.99732	2018.37	0.9973	2018.37	0.99808	2018.37	0.99863	2018.37	0.99888	2018.37	0.99736
2016.94	0.99731	2016.94	0.99717	2016.94	0.99829	2016.94	0.99856	2016.94	0.9984	2016.94	0.9971
2015.52	0.99749	2015.52	0.99712	2015.52	0.99829	2015.52	0.99826	2015.52	0.99778	2015.52	0.99667
2014.09	0.99773	2014.09	0.9972	2014.09	0.99826	2014.09	0.99794	2014.09	0.9975	2014.09	0.99628
2012.66	0.99789	2012.66	0.99744	2012.66	0.99837	2012.66	0.99787	2012.66	0.99785	2012.66	0.99613
2011.23	0.9979	2011.23	0.99771	2011.23	0.99854	2011.23	0.99808	2011.23	0.99859	2011.23	0.99618
2009.81	0.99782	2009.81	0.99784	2009.81	0.99859	2009.81	0.99833	2009.81	0.99922	2009.81	0.99614
2008.38	0.9977	2008.38	0.99776	2008.38	0.99848	2008.38	0.99833	2008.38	0.99933	2008.38	0.99579
2006.95	0.99747	2006.95	0.99753	2006.95	0.9982	2006.95	0.99811	2006.95	0.99902	2006.95	0.99528
2005.52	0.99708	2005.52	0.99721	2005.52	0.99781	2005.52	0.99794	2005.52	0.99859	2005.52	0.99501
2004.1	0.99669	2004.1	0.99687	2004.1	0.99751	2004.1	0.99798	2004.1	0.99823	2004.1	0.9952
2002.67	0.99657	2002.67	0.9967	2002.67	0.99752	2002.67	0.99811	2002.67	0.99797	2002.67	0.99552
2001.24	0.99674	2001.24	0.99673	2001.24	0.99785	2001.24	0.99816	2001.24	0.99784	2001.24	0.99549
1999.81	0.997	1999.81	0.99687	1999.81	0.99831	1999.81	0.9981	1999.81	0.99782	1999.81	0.99506
1998.39	0.99715	1998.39	0.99698	1998.39	0.99867	1998.39	0.99802	1998.39	0.99784	1998.39	0.99467
1996.96	0.99715	1996.96	0.99703	1996.96	0.99879	1996.96	0.99803	1996.96	0.9978	1996.96	0.99466
1995.53	0.99705	1995.53	0.99708	1995.53	0.99858	1995.53	0.99819	1995.53	0.99767	1995.53	0.99493
1994.1	0.99692	1994.1	0.99717	1994.1	0.9981	1994.1	0.99839	1994.1	0.99755	1994.1	0.99518
1992.68	0.99691	1992.68	0.99718	1992.68	0.99759	1992.68	0.99846	1992.68	0.99763	1992.68	0.99526
1991.25	0.99712	1991.25	0.99709	1991.25	0.99737	1991.25	0.99834	1991.25	0.99798	1991.25	0.99528
1989.82	0.99736	1989.82	0.99707	1989.82	0.99747	1989.82	0.9982	1989.82	0.99838	1989.82	0.99547
1988.39	0.99741	1988.39	0.99733	1988.39	0.9977	1988.39	0.99816	1988.39	0.99861	1988.39	0.99588
1986.97	0.99729	1986.97	0.99772	1986.97	0.99788	1986.97	0.9982	1986.97	0.99867	1986.97	0.99633
1985.54	0.9972	1985.54	0.99793	1985.54	0.99792	1985.54	0.99829	1985.54	0.99872	1985.54	0.99667
1984.11	0.99722	1984.11	0.99782	1984.11	0.99783	1984.11	0.99841	1984.11	0.99881	1984.11	0.99702
1982.68	0.99724	1982.68	0.99752	1982.68	0.9976	1982.68	0.99853	1982.68	0.99892	1982.68	0.99755
1981.26	0.99719	1981.26	0.99731	1981.26	0.99735	1981.26	0.99861	1981.26	0.99904	1981.26	0.99826
1979.83	0.99716	1979.83	0.99734	1979.83	0.99735	1979.83	0.99867	1979.83	0.9991	1979.83	0.99899
1978.4	0.99729	1978.4	0.99751	1978.4	0.99783	1978.4	0.9987	1978.4	0.99901	1978.4	0.99963
1976.97	0.99751	1976.97	0.99761	1976.97	0.99865	1976.97	0.9987	1976.97	0.99886	1976.97	1
1975.55	0.99765	1975.55	0.99756	1975.55	0.99929	1975.55	0.99872	1975.55	0.99884	1975.55	0.99994
1974.12	0.99758	1974.12	0.99749	1974.12	0.99936	1974.12	0.99882	1974.12	0.99893	1974.12	0.99946
1972.69	0.99737	1972.69	0.99753	1972.69	0.99897	1972.69	0.99891	1972.69	0.99902	1972.69	0.99898
1971.27	0.99715	1971.27	0.99768	1971.27	0.99852	1971.27	0.99889	1971.27	0.9992	1971.27	0.99886
1969.84	0.99704	1969.84	0.99785	1969.84	0.99813	1969.84	0.99882	1969.84	0.99954	1969.84	0.99905
1968.41	0.99708	1968.41	0.99796	1968.41	0.9977	1968.41	0.99883	1968.41	0.99981	1968.41	0.99925
1966.98	0.99721	1966.98	0.9979	1966.98	0.99731	1966.98	0.99892	1966.98	0.99978	1966.98	0.99927
1965.56	0.99729	1965.56	0.99764	1965.56	0.99726	1965.56	0.99895	1965.56	0.99955	1965.56	0.99912
1964.13	0.99732	1964.13	0.99735	1964.13	0.99758	1964.13	0.99882	1964.13	0.9994	1964.13	0.99883
1962.7	0.99739	1962.7	0.9973	1962.7	0.99791	1962.7	0.99861	1962.7	0.9994	1962.7	0.9984
1961.27	0.99749	1961.27	0.9975	1961.27	0.998	1961.27	0.9985	1961.27	0.9994	1961.27	0.99792
1959.85	0.99753	1959.85	0.99767	1959.85	0.99788	1959.85	0.99856	1959.85	0.99937	1959.85	0.9976
1958.42	0.99751	1958.42	0.99758	1958.42	0.99776	1958.42	0.99876	1958.42	0.99938	1958.42	0.99757
1956.99	0.99754	1956.99	0.99727	1956.99	0.99777	1956.99	0.99905	1956.99	0.99945	1956.99	0.99767
1955.56	0.99755	1955.56	0.99697	1955.56	0.99788	1955.56	0.99931	1955.56	0.99945	1955.56	0.99764
1954.14	0.9974	1954.14	0.99683	1954.14	0.99797	1954.14	0.99938	1954.14	0.99933	1954.14	0.99743
1952.71	0.99713	1952.71	0.99685	1952.71	0.99798	1952.71	0.99925	1952.71	0.99922	1952.71	0.99719
1951.28	0.99688	1951.28	0.99696	1951.28	0.99796	1951.28	0.99902	1951.28	0.99921	1951.28	0.99705
1949.85	0.99672	1949.85	0.99711	1949.85	0.99799	1949.85	0.99882	1949.85	0.99917	1949.85	0.99699
1948.43	0.99668	1948.43	0.99726	1948.43	0.99809	1948.43	0.99874	1948.43	0.99896	1948.43	0.99698
1947	0.99672	1947	0.99732	1947	0.99821	1947	0.99879	1947	0.99872	1947	0.99696
1945.57	0.99676	1945.57	0.9972	1945.57	0.99829	1945.57	0.99896	1945.57	0.99866	1945.57	0.99685
1944.14	0.99674	1944.14	0.99695	1944.14	0.9983	1944.14	0.9991	1944.14	0.99886	1944.14	0.99666
1942.72	0.99674	1942.72	0.99678	1942.72	0.99822	1942.72	0.99905	1942.72	0.99907	1942.72	0.99658
1941.29	0.99686	1941.29	0.99682	1941.29	0.99804	1941.29	0.99877	1941.29	0.99904	1941.29	0.99676
1939.86	0.99697	1939.86	0.99694	1939.86	0.99784	1939.86	0.99852	1939.86	0.99882	1939.86	0.99709
1938.43	0.99696	1938.43	0.99694	1938.43	0.99767	1938.43	0.99845	1938.43	0.99864	1938.43	0.99736
1937.01	0.99684	1937.01	0.99674	1937.01	0.99753	1937.01	0.99854	1937.01	0.99867	1937.01	0.99744
1935.58	0.9967	1935.58	0.99645	1935.58	0.99737	1935.58	0.99861	1935.58	0.99887	1935.58	0.99738
1934.15	0.99662	1934.15	0.99625	1934.15	0.99719	1934.15	0.99858	1934.15	0.99911	1934.15	0.99729
1932.72	0.99662	1932.72	0.99624	1932.72	0.9971	1932.72	0.99842	1932.72	0.99927	1932.72	0.99717
1931.3	0.99665	1931.3	0.99634	1931.3	0.9972	1931.3	0.9982	1931.3	0.99932	1931.3	0.99701
1929.87	0.99666	1929.87	0.99634	1929.87	0.99746	1929.87	0.99801	1929.87	0.99927	1929.87	0.99688
1928.44	0.9966	1928.44	0.99616	1928.44	0.99769	1928.44	0.99796	1928.44	0.99909	1928.44	0.99689
1927.02	0.99646	1927.02	0.99597	1927.02	0.99776	1927.02	0.99804	1927.02	0.9988	1927.02	0.99696
1925.59	0.9963	1925.59	0.99594	1925.59	0.99769	1925.59	0.99816	1925.59	0.99856	1925.59	0.99699
1924.16	0.99623	1924.16	0.99604	1924.16	0.99758	1924.16	0.99821	1924.16	0.99854	1924.16	0.99693
1922.73	0.9962	1922.73	0.99607	1922.73	0.99752	1922.73	0.99817	1922.73	0.99874	1922.73	0.99687
1921.31	0.99606	1921.31	0.99594	1921.31	0.99754	1921.31	0.99811	1921.31	0.99901	1921.31	0.99691
1919.88	0.99584	1919.88	0.99576	1919.88	0.99754	1919.88	0.99805	1919.88	0.9992	1919.88	0.99703
1918.45	0.99577	1918.45	0.9957	1918.45	0.99745	1918.45	0.99798	1918.45	0.99928	1918.45	0.99722
1917.02	0.99597	1917.02	0.99582	1917.02	0.99728	1917.02	0.99793	1917.02	0.9993	1917.02	0.99746
1915.6	0.99626	1915.6	0.996	1915.6	0.99715	1915.6	0.99797	1915.6	0.99926	1915.6	0.99766
1914.17	0.99641	1914.17	0.99606	1914.17	0.99709	1914.17	0.99804	1914.17	0.99919	1914.17	0.99771
1912.74	0.99637	1912.74	0.996	1912.74	0.99705	1912.74	0.99803	1912.74	0.99909	1912.74	0.99761
1911.31	0.99618	1911.31	0.99589	1911.31	0.997	1911.31	0.99794	1911.31	0.99903	1911.31	0.99745
1909.89	0.99596	1909.89	0.99579	1909.89	0.99696	1909.89	0.99781	1909.89	0.99902	1909.89	0.99735
1908.46	0.99586	1908.46	0.99573	1908.46	0.99699	1908.46	0.99773	1908.46	0.99903	1908.46	0.99742
1907.03	0.9959	1907.03	0.99573	1907.03	0.99705	1907.03	0.99776	1907.03	0.99904	1907.03	0.99763
1905.6	0.99598	1905.6	0.99579	1905.6	0.99704	1905.6	0.99787	1905.6	0.99905	1905.6	0.99782
1904.18	0.99601	1904.18	0.99585	1904.18	0.99698	1904.18	0.99797	1904.18	0.99911	1904.18	0.99785
1902.75	0.99601	1902.75	0.99585	1902.75	0.99693	1902.75	0.998	1902.75	0.99921	1902.75	0.99777
1901.32	0.99598	1901.32	0.99583	1901.32	0.99688	1901.32	0.99795	1901.32	0.99929	1901.32	0.99768
1899.89	0.99591	1899.89	0.99585	1899.89	0.99679	1899.89	0.99793	1899.89	0.99938	1899.89	0.99766
1898.47	0.99583	1898.47	0.99596	1898.47	0.99664	1898.47	0.99799	1898.47	0.99948	1898.47	0.9977
1897.04	0.99582	1897.04	0.99608	1897.04	0.99652	1897.04	0.99806	1897.04	0.99957	1897.04	0.99777
1895.61	0.99591	1895.61	0.99609	1895.61	0.99653	1895.61	0.99802	1895.61	0.99957	1895.61	0.99789
1894.18	0.99597	1894.18	0.99598	1894.18	0.99667	1894.18	0.99789	1894.18	0.99951	1894.18	0.99803
1892.76	0.99592	1892.76	0.99578	1892.76	0.99678	1892.76	0.99781	1892.76	0.99944	1892.76	0.9981
1891.33	0.9958	1891.33	0.99558	1891.33	0.99676	1891.33	0.99788	1891.33	0.99937	1891.33	0.99801
1889.9	0.99577	1889.9	0.99545	1889.9	0.99667	1889.9	0.99804	1889.9	0.99935	1889.9	0.99786
1888.47	0.99583	1888.47	0.99546	1888.47	0.99669	1888.47	0.99815	1888.47	0.99942	1888.47	0.99784
1887.05	0.99584	1887.05	0.99552	1887.05	0.99684	1887.05	0.99815	1887.05	0.99952	1887.05	0.998
1885.62	0.99573	1885.62	0.99556	1885.62	0.99699	1885.62	0.99811	1885.62	0.99962	1885.62	0.99823
1884.19	0.99559	1884.19	0.99554	1884.19	0.99704	1884.19	0.99808	1884.19	0.99971	1884.19	0.99843
1882.77	0.99555	1882.77	0.99551	1882.77	0.99696	1882.77	0.99808	1882.77	0.99982	1882.77	0.99855
1881.34	0.99564	1881.34	0.9955	1881.34	0.99685	1881.34	0.99813	1881.34	0.99991	1881.34	0.99855
1879.91	0.99578	1879.91	0.9955	1879.91	0.99678	1879.91	0.99819	1879.91	0.99997	1879.91	0.99852
1878.48	0.99589	1878.48	0.99549	1878.48	0.99675	1878.48	0.99823	1878.48	1	1878.48	0.9985
1877.06	0.99593	1877.06	0.99547	1877.06	0.99678	1877.06	0.99822	1877.06	0.99999	1877.06	0.99851
1875.63	0.99591	1875.63	0.99547	1875.63	0.99688	1875.63	0.99821	1875.63	0.99994	1875.63	0.99853
1874.2	0.99585	1874.2	0.99549	1874.2	0.99704	1874.2	0.99819	1874.2	0.99982	1874.2	0.99854
1872.77	0.99572	1872.77	0.99552	1872.77	0.99719	1872.77	0.99817	1872.77	0.99964	1872.77	0.99847
1871.35	0.99555	1871.35	0.99554	1871.35	0.99722	1871.35	0.99822	1871.35	0.99943	1871.35	0.99823
1869.92	0.99537	1869.92	0.99553	1869.92	0.99705	1869.92	0.99837	1869.92	0.99931	1869.92	0.99786
1868.49	0.99534	1868.49	0.9955	1868.49	0.99672	1868.49	0.99855	1868.49	0.99938	1868.49	0.99762
1867.06	0.99552	1867.06	0.99546	1867.06	0.99649	1867.06	0.99862	1867.06	0.9996	1867.06	0.99778
1865.64	0.99566	1865.64	0.99545	1865.64	0.99647	1865.64	0.99854	1865.64	0.99976	1865.64	0.99818
1864.21	0.99563	1864.21	0.99541	1864.21	0.99657	1864.21	0.99837	1864.21	0.9998	1864.21	0.99852
1862.78	0.99551	1862.78	0.99531	1862.78	0.99666	1862.78	0.99821	1862.78	0.99981	1862.78	0.99873
1861.35	0.9954	1861.35	0.99513	1861.35	0.99668	1861.35	0.99809	1861.35	0.99985	1861.35	0.99886
1859.93	0.99534	1859.93	0.99494	1859.93	0.99665	1859.93	0.99802	1859.93	0.9999	1859.93	0.99891
1858.5	0.9953	1858.5	0.99486	1858.5	0.99662	1858.5	0.99794	1858.5	0.99991	1858.5	0.99889
1857.07	0.99527	1857.07	0.99493	1857.07	0.99661	1857.07	0.99785	1857.07	0.99989	1857.07	0.99887
1855.64	0.99525	1855.64	0.99505	1855.64	0.99662	1855.64	0.9978	1855.64	0.99987	1855.64	0.99889
1854.22	0.9952	1854.22	0.99512	1854.22	0.99666	1854.22	0.99783	1854.22	0.99988	1854.22	0.99894
1852.79	0.99513	1852.79	0.99509	1852.79	0.99669	1852.79	0.99796	1852.79	0.99989	1852.79	0.99894
1851.36	0.99504	1851.36	0.99498	1851.36	0.99668	1851.36	0.99811	1851.36	0.99986	1851.36	0.99881
1849.93	0.99498	1849.93	0.99487	1849.93	0.9966	1849.93	0.99814	1849.93	0.99978	1849.93	0.99852
1848.51	0.99497	1848.51	0.99478	1848.51	0.99654	1848.51	0.99802	1848.51	0.99967	1848.51	0.99813
1847.08	0.99496	1847.08	0.99466	1847.08	0.99652	1847.08	0.99783	1847.08	0.9995	1847.08	0.99772
1845.65	0.99494	1845.65	0.99445	1845.65	0.99652	1845.65	0.99771	1845.65	0.99931	1845.65	0.99742
1844.22	0.99495	1844.22	0.99424	1844.22	0.99644	1844.22	0.99771	1844.22	0.9992	1844.22	0.99746
1842.8	0.99498	1842.8	0.99417	1842.8	0.99631	1842.8	0.99774	1842.8	0.99925	1842.8	0.99784
1841.37	0.99495	1841.37	0.99426	1841.37	0.99622	1841.37	0.99772	1841.37	0.99934	1841.37	0.99825
1839.94	0.99485	1839.94	0.99439	1839.94	0.99619	1839.94	0.99767	1839.94	0.99936	1839.94	0.99849
1838.52	0.99474	1838.52	0.99445	1838.52	0.9962	1838.52	0.9976	1838.52	0.9993	1838.52	0.99857
1837.09	0.99468	1837.09	0.99445	1837.09	0.9962	1837.09	0.99752	1837.09	0.9992	1837.09	0.99865
1835.66	0.9947	1835.66	0.99443	1835.66	0.99617	1835.66	0.99744	1835.66	0.99911	1835.66	0.99878
1834.23	0.99472	1834.23	0.99438	1834.23	0.99607	1834.23	0.99734	1834.23	0.99898	1834.23	0.99887
1832.81	0.99468	1832.81	0.99432	1832.81	0.99588	1832.81	0.99722	1832.81	0.99879	1832.81	0.99877
1831.38	0.99453	1831.38	0.99425	1831.38	0.99564	1831.38	0.99707	1831.38	0.99857	1831.38	0.99852
1829.95	0.99437	1829.95	0.9942	1829.95	0.99545	1829.95	0.99691	1829.95	0.99836	1829.95	0.99835
1828.52	0.99429	1828.52	0.99417	1828.52	0.99536	1828.52	0.99678	1828.52	0.99812	1828.52	0.99843
1827.1	0.99429	1827.1	0.99409	1827.1	0.99533	1827.1	0.99663	1827.1	0.99785	1827.1	0.99859
1825.67	0.99429	1825.67	0.99398	1825.67	0.99522	1825.67	0.99632	1825.67	0.9975	1825.67	0.99869
1824.24	0.99425	1824.24	0.99386	1824.24	0.99499	1824.24	0.9958	1824.24	0.99707	1824.24	0.99879
1822.81	0.99423	1822.81	0.99377	1822.81	0.99468	1822.81	0.99521	1822.81	0.99657	1822.81	0.99898
1821.39	0.99423	1821.39	0.99367	1821.39	0.99432	1821.39	0.99467	1821.39	0.99598	1821.39	0.99921
1819.96	0.9942	1819.96	0.99352	1819.96	0.99389	1819.96	0.99411	1819.96	0.99523	1819.96	0.99939
1818.53	0.99409	1818.53	0.99335	1818.53	0.99336	1818.53	0.99337	1818.53	0.99424	1818.53	0.99952
1817.1	0.99393	1817.1	0.99317	1817.1	0.99273	1817.1	0.99242	1817.1	0.99301	1817.1	0.99965
1815.68	0.99375	1815.68	0.99291	1815.68	0.992	1815.68	0.99132	1815.68	0.99157	1815.68	0.99974
1814.25	0.99356	1814.25	0.99249	1814.25	0.99118	1814.25	0.99013	1814.25	0.98994	1814.25	0.99971
1812.82	0.99333	1812.82	0.99197	1812.82	0.99023	1812.82	0.98874	1812.82	0.98798	1812.82	0.99953
1811.39	0.99307	1811.39	0.9914	1811.39	0.9891	1811.39	0.98695	1811.39	0.98555	1811.39	0.99937
1809.97	0.99283	1809.97	0.99086	1809.97	0.98784	1809.97	0.98487	1809.97	0.98288	1809.97	0.99936
1808.54	0.99262	1808.54	0.99035	1808.54	0.98657	1808.54	0.98278	1808.54	0.98033	1808.54	0.99953
1807.11	0.9924	1807.11	0.98988	1807.11	0.98538	1807.11	0.9808	1807.11	0.978	1807.11	0.99973
1805.68	0.99212	1805.68	0.98942	1805.68	0.98425	1805.68	0.97894	1805.68	0.97577	1805.68	0.99983
1804.26	0.99178	1804.26	0.98895	1804.26	0.98316	1804.26	0.97722	1804.26	0.97354	1804.26	0.99979
1802.83	0.99135	1802.83	0.98844	1802.83	0.98209	1802.83	0.97558	1802.83	0.97129	1802.83	0.99961
1801.4	0.9909	1801.4	0.98787	1801.4	0.98107	1801.4	0.97394	1801.4	0.96914	1801.4	0.99945
1799.97	0.99052	1799.97	0.98732	1799.97	0.98027	1799.97	0.9725	1799.97	0.96741	1799.97	0.99946
1798.55	0.99023	1798.55	0.98684	1798.55	0.97971	1798.55	0.97148	1798.55	0.96626	1798.55	0.99959
1797.12	0.98998	1797.12	0.98643	1797.12	0.97929	1797.12	0.97087	1797.12	0.96555	1797.12	0.99961
1795.69	0.9897	1795.69	0.9861	1795.69	0.97898	1795.69	0.97059	1795.69	0.9651	1795.69	0.99948
1794.27	0.98932	1794.27	0.98584	1794.27	0.97879	1794.27	0.97063	1794.27	0.96493	1794.27	0.99924
1792.84	0.98882	1792.84	0.98556	1792.84	0.97876	1792.84	0.97111	1792.84	0.96531	1792.84	0.99903
1791.41	0.98833	1791.41	0.98521	1791.41	0.9789	1791.41	0.97193	1791.41	0.96642	1791.41	0.99911
1789.98	0.98796	1789.98	0.98483	1789.98	0.9791	1789.98	0.97271	1789.98	0.96783	1789.98	0.99949
1788.56	0.98753	1788.56	0.98442	1788.56	0.97925	1788.56	0.97332	1788.56	0.96908	1788.56	0.99984
1787.13	0.9868	1787.13	0.98389	1787.13	0.97934	1787.13	0.97389	1787.13	0.9702	1787.13	0.99999
1785.7	0.98568	1785.7	0.98316	1785.7	0.97929	1785.7	0.97442	1785.7	0.97127	1785.7	1
1784.27	0.98425	1784.27	0.98218	1784.27	0.97899	1784.27	0.97478	1784.27	0.97225	1784.27	0.99999
1782.85	0.98258	1782.85	0.98092	1782.85	0.97835	1782.85	0.97488	1782.85	0.97299	1782.85	0.99987
1781.42	0.98052	1781.42	0.97922	1781.42	0.97728	1781.42	0.97468	1781.42	0.97345	1781.42	0.99965
1779.99	0.97799	1779.99	0.977	1779.99	0.9758	1779.99	0.97413	1779.99	0.97363	1779.99	0.99943
1778.56	0.97521	1778.56	0.9745	1778.56	0.97407	1778.56	0.97324	1778.56	0.97352	1778.56	0.99926
1777.14	0.97242	1777.14	0.97199	1777.14	0.9722	1777.14	0.9721	1777.14	0.97313	1777.14	0.99902
1775.71	0.96951	1775.71	0.96934	1775.71	0.97011	1775.71	0.97071	1775.71	0.97243	1775.71	0.99852
1774.28	0.96588	1774.28	0.96601	1774.28	0.96736	1774.28	0.96878	1774.28	0.97124	1774.28	0.99768
1772.85	0.96062	1772.85	0.96113	1772.85	0.96329	1772.85	0.96579	1772.85	0.96924	1772.85	0.99667
1771.43	0.95424	1771.43	0.95513	1771.43	0.95826	1771.43	0.96196	1771.43	0.96676	1771.43	0.99599
1770	0.94875	1770	0.94988	1770	0.95384	1770	0.95854	1770	0.9647	1770	0.9957
1768.57	0.94428	1768.57	0.94557	1768.57	0.95009	1768.57	0.95565	1768.57	0.96297	1768.57	0.99539
1767.14	0.94017	1767.14	0.94164	1767.14	0.94656	1767.14	0.95295	1767.14	0.96121	1767.14	0.9948
1765.72	0.93653	1765.72	0.93823	1765.72	0.94347	1765.72	0.95059	1765.72	0.9595	1765.72	0.99382
1764.29	0.93337	1764.29	0.93531	1764.29	0.94088	1764.29	0.94857	1764.29	0.95788	1764.29	0.99212
1762.86	0.93028	1762.86	0.93244	1762.86	0.93842	1762.86	0.94658	1762.86	0.95627	1762.86	0.98902
1761.43	0.92735	1761.43	0.92964	1761.43	0.93609	1761.43	0.94462	1761.43	0.9548	1761.43	0.98444
1760.01	0.92539	1760.01	0.9277	1760.01	0.93451	1760.01	0.94323	1760.01	0.9539	1760.01	0.9794
1758.58	0.92459	1758.58	0.92683	1758.58	0.93382	1758.58	0.94267	1758.58	0.95358	1758.58	0.9743
1757.15	0.92465	1757.15	0.92683	1757.15	0.93384	1757.15	0.94284	1757.15	0.95376	1757.15	0.96889
1755.72	0.92529	1755.72	0.92748	1755.72	0.93446	1755.72	0.94353	1755.72	0.95433	1755.72	0.96403
1754.3	0.92629	1754.3	0.92854	1754.3	0.93548	1754.3	0.94451	1754.3	0.9551	1754.3	0.96087
1752.87	0.92765	1752.87	0.92999	1752.87	0.93691	1752.87	0.94581	1752.87	0.95597	1752.87	0.95937
1751.44	0.92975	1751.44	0.93218	1751.44	0.93904	1751.44	0.9478	1751.44	0.95715	1751.44	0.95936
1750.02	0.93295	1750.02	0.93547	1750.02	0.94214	1750.02	0.95075	1750.02	0.95899	1750.02	0.96145
1748.59	0.9369	1748.59	0.93943	1748.59	0.94582	1748.59	0.95408	1748.59	0.96138	1748.59	0.96571
1747.16	0.94072	1747.16	0.94314	1747.16	0.94925	1747.16	0.95698	1747.16	0.96376	1747.16	0.97066
1745.73	0.94417	1745.73	0.94641	1745.73	0.9523	1745.73	0.9595	1745.73	0.96589	1745.73	0.9752
1744.31	0.94745	1744.31	0.94955	1744.31	0.95517	1744.31	0.96196	1744.31	0.96789	1744.31	0.9792
1742.88	0.95064	1742.88	0.95266	1742.88	0.95797	1742.88	0.96445	1742.88	0.96988	1742.88	0.98271
1741.45	0.95374	1741.45	0.95575	1741.45	0.96073	1741.45	0.96693	1741.45	0.97191	1741.45	0.98573
1740.02	0.95681	1740.02	0.95881	1740.02	0.9635	1740.02	0.96941	1740.02	0.97399	1740.02	0.98827
1738.6	0.95952	1738.6	0.96146	1738.6	0.9659	1738.6	0.9716	1738.6	0.97582	1738.6	0.99021
1737.17	0.96147	1737.17	0.96331	1737.17	0.9676	1737.17	0.97322	1737.17	0.97711	1737.17	0.99148
1735.74	0.96293	1735.74	0.96469	1735.74	0.96895	1735.74	0.97451	1735.74	0.97809	1735.74	0.99226
1734.31	0.96465	1734.31	0.96632	1734.31	0.97058	1734.31	0.97601	1734.31	0.9793	1734.31	0.99295
1732.89	0.96658	1732.89	0.96812	1732.89	0.9723	1732.89	0.97755	1732.89	0.98072	1732.89	0.99399
1731.46	0.96782	1731.46	0.96922	1731.46	0.9733	1731.46	0.97851	1731.46	0.98172	1731.46	0.99527
1730.03	0.96838	1730.03	0.96967	1730.03	0.97372	1730.03	0.97904	1730.03	0.9824	1730.03	0.99653
1728.6	0.96852	1728.6	0.96972	1728.6	0.97386	1728.6	0.97931	1728.6	0.98289	1728.6	0.99762
1727.18	0.96829	1727.18	0.96941	1727.18	0.97376	1727.18	0.97929	1727.18	0.98311	1727.18	0.99842
1725.75	0.96763	1725.75	0.96873	1725.75	0.97333	1725.75	0.97896	1725.75	0.98296	1725.75	0.99885
1724.32	0.96646	1724.32	0.9676	1724.32	0.97246	1724.32	0.97826	1724.32	0.98247	1724.32	0.99899
1722.89	0.96491	1722.89	0.96615	1722.89	0.97123	1722.89	0.97729	1722.89	0.98176	1722.89	0.99895
1721.47	0.9633	1721.47	0.96467	1721.47	0.96994	1721.47	0.97625	1721.47	0.98101	1721.47	0.99876
1720.04	0.96157	1720.04	0.9631	1720.04	0.96859	1720.04	0.97512	1720.04	0.98006	1720.04	0.99824
1718.61	0.95898	1718.61	0.96073	1718.61	0.96654	1718.61	0.97342	1718.61	0.97846	1718.61	0.99714
1717.18	0.95466	1717.18	0.95673	1717.18	0.96289	1717.18	0.97045	1717.18	0.97588	1717.18	0.99565
1715.76	0.94991	1715.76	0.95214	1715.76	0.95859	1715.76	0.96692	1715.76	0.97337	1715.76	0.99488
1714.33	0.94652	1714.33	0.94872	1714.33	0.95541	1714.33	0.96423	1714.33	0.97178	1714.33	0.99499
1712.9	0.94382	1712.9	0.946	1712.9	0.95294	1712.9	0.96207	1712.9	0.97047	1712.9	0.99511
1711.47	0.94101	1711.47	0.94329	1711.47	0.95053	1711.47	0.95994	1711.47	0.96903	1711.47	0.99481
1710.05	0.93792	1710.05	0.94043	1710.05	0.948	1710.05	0.95771	1710.05	0.96741	1710.05	0.99408
1708.62	0.93457	1708.62	0.93736	1708.62	0.94528	1708.62	0.95533	1708.62	0.96559	1708.62	0.99292
1707.19	0.93075	1707.19	0.93379	1707.19	0.94207	1707.19	0.95261	1707.19	0.96341	1707.19	0.99116
1705.77	0.92632	1705.77	0.92956	1705.77	0.93815	1705.77	0.94938	1705.77	0.96079	1705.77	0.98883
1704.34	0.92216	1704.34	0.9256	1704.34	0.9344	1704.34	0.94629	1704.34	0.95833	1704.34	0.98662
1702.91	0.91898	1702.91	0.92265	1702.91	0.93158	1702.91	0.9439	1702.91	0.95645	1702.91	0.98486
1701.48	0.91595	1701.48	0.91983	1701.48	0.92896	1701.48	0.94154	1701.48	0.95459	1701.48	0.98272
1700.06	0.91197	1700.06	0.91601	1700.06	0.92551	1700.06	0.93844	1700.06	0.95209	1700.06	0.97942
1698.63	0.9078	1698.63	0.91204	1698.63	0.92188	1698.63	0.93538	1698.63	0.9496	1698.63	0.97577
1697.2	0.90455	1697.2	0.90907	1697.2	0.91903	1697.2	0.93322	1697.2	0.94795	1697.2	0.97276
1695.77	0.90198	1695.77	0.90659	1695.77	0.91665	1695.77	0.93143	1695.77	0.94682	1695.77	0.97014
1694.35	0.90024	1694.35	0.90465	1694.35	0.91496	1694.35	0.93004	1694.35	0.94602	1694.35	0.96802
1692.92	0.89919	1692.92	0.90339	1692.92	0.91395	1692.92	0.92915	1692.92	0.94547	1692.92	0.96629
1691.49	0.89819	1691.49	0.90238	1691.49	0.91312	1691.49	0.92844	1691.49	0.94493	1691.49	0.96419
1690.06	0.89692	1690.06	0.90129	1690.06	0.91214	1690.06	0.92768	1690.06	0.94426	1690.06	0.96128
1688.64	0.8956	1688.64	0.90024	1688.64	0.91113	1688.64	0.92697	1688.64	0.94357	1688.64	0.95804
1687.21	0.89456	1687.21	0.8994	1687.21	0.91033	1687.21	0.92644	1687.21	0.94299	1687.21	0.95517
1685.78	0.89369	1685.78	0.89871	1685.78	0.90967	1685.78	0.92601	1685.78	0.94247	1685.78	0.95192
1684.35	0.89294	1684.35	0.89815	1684.35	0.90911	1684.35	0.92565	1684.35	0.94211	1684.35	0.94688
1682.93	0.8929	1682.93	0.89817	1682.93	0.9091	1682.93	0.92567	1682.93	0.94234	1682.93	0.94196
1681.5	0.89363	1681.5	0.89877	1681.5	0.90971	1681.5	0.92616	1681.5	0.94304	1681.5	0.93945
1680.07	0.8946	1680.07	0.8996	1680.07	0.91053	1680.07	0.92688	1680.07	0.9438	1680.07	0.93796
1678.64	0.89557	1678.64	0.90051	1678.64	0.91138	1678.64	0.92771	1678.64	0.94449	1678.64	0.93638
1677.22	0.8966	1677.22	0.90158	1677.22	0.91231	1677.22	0.92872	1677.22	0.94517	1677.22	0.93427
1675.79	0.898	1675.79	0.90304	1675.79	0.91358	1675.79	0.93008	1675.79	0.94608	1675.79	0.93138
1674.36	0.89976	1674.36	0.90479	1674.36	0.9152	1674.36	0.93167	1674.36	0.94725	1674.36	0.92829
1672.93	0.90143	1672.93	0.90642	1672.93	0.91679	1672.93	0.93305	1672.93	0.94833	1672.93	0.92596
1671.51	0.90311	1671.51	0.90814	1671.51	0.91843	1671.51	0.93437	1671.51	0.94935	1671.51	0.92422
1670.08	0.9056	1670.08	0.91065	1670.08	0.92076	1670.08	0.93632	1670.08	0.9509	1670.08	0.92246
1668.65	0.90883	1668.65	0.91367	1668.65	0.92356	1668.65	0.93876	1668.65	0.95306	1668.65	0.92119
1667.22	0.91147	1667.22	0.91599	1667.22	0.92571	1667.22	0.94066	1667.22	0.95486	1667.22	0.92086
1665.8	0.91338	1665.8	0.91768	1665.8	0.92723	1665.8	0.94202	1665.8	0.95605	1665.8	0.92072
1664.37	0.91519	1664.37	0.91943	1664.37	0.92877	1664.37	0.94341	1664.37	0.95708	1664.37	0.91998
1662.94	0.91747	1662.94	0.92175	1662.94	0.93078	1662.94	0.94522	1662.94	0.95838	1662.94	0.91845
1661.52	0.92006	1661.52	0.92436	1661.52	0.93306	1661.52	0.94723	1661.52	0.95994	1661.52	0.91676
1660.09	0.92225	1660.09	0.92651	1660.09	0.93494	1660.09	0.94884	1660.09	0.96127	1660.09	0.91556
1658.66	0.92388	1658.66	0.92809	1658.66	0.93634	1658.66	0.95005	1658.66	0.96217	1658.66	0.91467
1657.23	0.9251	1657.23	0.92933	1657.23	0.93743	1657.23	0.95107	1657.23	0.96274	1657.23	0.9138
1655.81	0.92607	1655.81	0.93041	1655.81	0.93833	1655.81	0.952	1655.81	0.96309	1655.81	0.91276
1654.38	0.92734	1654.38	0.93183	1654.38	0.93954	1654.38	0.95313	1654.38	0.96352	1654.38	0.91128
1652.95	0.92995	1652.95	0.93441	1652.95	0.94198	1652.95	0.95497	1652.95	0.96466	1652.95	0.90986
1651.52	0.93225	1651.52	0.93656	1651.52	0.94409	1651.52	0.95653	1651.52	0.96583	1651.52	0.90996
1650.1	0.93318	1650.1	0.93748	1650.1	0.94498	1650.1	0.95736	1650.1	0.96636	1650.1	0.91076
1648.67	0.93382	1648.67	0.9382	1648.67	0.94567	1648.67	0.95814	1648.67	0.9667	1648.67	0.91156
1647.24	0.93512	1647.24	0.93946	1647.24	0.94682	1647.24	0.95919	1647.24	0.96729	1647.24	0.91286
1645.81	0.93704	1645.81	0.94108	1645.81	0.94817	1645.81	0.96014	1645.81	0.96815	1645.81	0.91516
1644.39	0.93856	1644.39	0.94225	1644.39	0.94908	1644.39	0.9607	1644.39	0.96887	1644.39	0.91763
1642.96	0.93954	1642.96	0.94306	1642.96	0.94971	1642.96	0.96115	1642.96	0.9694	1642.96	0.9197
1641.53	0.94027	1641.53	0.94377	1641.53	0.95023	1641.53	0.96165	1641.53	0.96983	1641.53	0.92147
1640.1	0.94081	1640.1	0.94443	1640.1	0.95069	1640.1	0.96218	1640.1	0.97015	1640.1	0.92298
1638.68	0.94122	1638.68	0.94501	1638.68	0.95112	1638.68	0.96266	1638.68	0.97031	1638.68	0.92424
1637.25	0.94177	1637.25	0.94565	1637.25	0.95175	1637.25	0.96312	1637.25	0.97034	1637.25	0.92559
1635.82	0.94307	1635.82	0.94674	1635.82	0.95299	1635.82	0.96375	1635.82	0.97062	1635.82	0.92793
1634.39	0.94479	1634.39	0.94802	1634.39	0.95427	1634.39	0.96453	1634.39	0.9713	1634.39	0.93101
1632.97	0.94597	1632.97	0.94891	1632.97	0.95498	1632.97	0.96517	1632.97	0.97188	1632.97	0.93351
1631.54	0.94675	1631.54	0.94959	1631.54	0.95546	1631.54	0.9657	1631.54	0.97228	1631.54	0.93539
1630.11	0.94747	1630.11	0.95032	1630.11	0.95602	1630.11	0.96626	1630.11	0.97262	1630.11	0.93706
1628.68	0.94829	1628.68	0.95121	1628.68	0.95675	1628.68	0.96695	1628.68	0.97299	1628.68	0.93874
1627.26	0.94923	1627.26	0.95216	1627.26	0.95757	1627.26	0.96774	1627.26	0.97335	1627.26	0.94043
1625.83	0.9502	1625.83	0.95306	1625.83	0.95838	1625.83	0.96857	1625.83	0.97372	1625.83	0.94196
1624.4	0.95131	1624.4	0.95406	1624.4	0.95937	1624.4	0.96943	1624.4	0.97428	1624.4	0.94339
1622.97	0.9527	1622.97	0.95534	1622.97	0.96073	1622.97	0.97041	1622.97	0.97524	1622.97	0.94505
1621.55	0.95408	1621.55	0.95665	1621.55	0.96206	1621.55	0.97136	1621.55	0.97628	1621.55	0.94682
1620.12	0.95511	1620.12	0.95766	1620.12	0.96299	1620.12	0.97214	1620.12	0.97701	1620.12	0.94825
1618.69	0.95598	1618.69	0.95858	1618.69	0.96376	1618.69	0.97294	1618.69	0.97756	1618.69	0.94934
1617.27	0.95721	1617.27	0.95984	1617.27	0.96492	1617.27	0.97404	1617.27	0.97835	1617.27	0.9506
1615.84	0.95879	1615.84	0.96139	1615.84	0.96645	1615.84	0.97527	1615.84	0.97952	1615.84	0.95245
1614.41	0.9601	1614.41	0.96262	1614.41	0.96767	1614.41	0.97619	1614.41	0.98064	1614.41	0.9544
1612.98	0.96106	1612.98	0.96348	1612.98	0.96853	1612.98	0.97693	1612.98	0.98154	1612.98	0.95601
1611.56	0.96192	1611.56	0.9642	1611.56	0.96932	1611.56	0.97769	1611.56	0.98234	1611.56	0.95733
1610.13	0.96281	1610.13	0.96494	1610.13	0.97022	1610.13	0.97853	1610.13	0.98313	1610.13	0.95851
1608.7	0.96377	1608.7	0.96578	1608.7	0.97124	1608.7	0.97943	1608.7	0.98398	1608.7	0.95975
1607.27	0.96471	1607.27	0.96675	1607.27	0.97222	1607.27	0.98034	1607.27	0.98492	1607.27	0.96108
1605.85	0.96557	1605.85	0.96771	1605.85	0.97303	1605.85	0.9812	1605.85	0.98586	1605.85	0.96238
1604.42	0.96634	1604.42	0.96855	1604.42	0.97372	1604.42	0.98201	1604.42	0.98674	1604.42	0.96358
1602.99	0.96707	1602.99	0.96922	1602.99	0.97435	1602.99	0.98276	1602.99	0.98756	1602.99	0.96475
1601.56	0.96776	1601.56	0.96975	1601.56	0.97498	1601.56	0.98343	1601.56	0.98835	1601.56	0.96596
1600.14	0.96838	1600.14	0.97022	1600.14	0.97558	1600.14	0.98406	1600.14	0.98911	1600.14	0.96717
1598.71	0.96889	1598.71	0.97069	1598.71	0.97615	1598.71	0.98466	1598.71	0.98985	1598.71	0.96823
1597.28	0.9693	1597.28	0.97116	1597.28	0.97669	1597.28	0.98522	1597.28	0.99056	1597.28	0.96909
1595.85	0.96968	1595.85	0.97161	1595.85	0.97723	1595.85	0.98574	1595.85	0.99127	1595.85	0.96986
1594.43	0.9701	1594.43	0.97203	1594.43	0.97776	1594.43	0.98623	1594.43	0.99198	1594.43	0.9707
1593	0.97052	1593	0.97237	1593	0.97824	1593	0.98664	1593	0.9926	1593	0.97162
1591.57	0.97089	1591.57	0.97264	1591.57	0.97865	1591.57	0.98699	1591.57	0.99312	1591.57	0.97261
1590.14	0.97121	1590.14	0.97291	1590.14	0.97901	1590.14	0.98734	1590.14	0.99356	1590.14	0.97363
1588.72	0.9715	1588.72	0.97319	1588.72	0.9793	1588.72	0.9877	1588.72	0.99397	1588.72	0.97466
1587.29	0.97181	1587.29	0.97349	1587.29	0.97955	1587.29	0.98804	1587.29	0.99439	1587.29	0.97563
1585.86	0.97216	1585.86	0.97379	1585.86	0.97983	1585.86	0.98835	1585.86	0.99483	1585.86	0.97653
1584.43	0.97253	1584.43	0.97406	1584.43	0.98017	1584.43	0.98865	1584.43	0.99528	1584.43	0.97737
1583.01	0.9729	1583.01	0.97433	1583.01	0.9805	1583.01	0.98895	1583.01	0.99568	1583.01	0.97815
1581.58	0.97324	1581.58	0.9746	1581.58	0.98075	1581.58	0.98926	1581.58	0.99597	1581.58	0.97885
1580.15	0.97347	1580.15	0.97486	1580.15	0.9809	1580.15	0.98955	1580.15	0.99609	1580.15	0.97935
1578.72	0.97359	1578.72	0.97512	1578.72	0.98099	1578.72	0.98985	1578.72	0.99608	1578.72	0.97961
1577.3	0.97377	1577.3	0.97548	1577.3	0.98123	1577.3	0.99021	1577.3	0.99614	1577.3	0.97978
1575.87	0.97427	1575.87	0.97604	1575.87	0.98183	1575.87	0.99063	1575.87	0.99662	1575.87	0.98027
1574.44	0.97492	1574.44	0.97655	1574.44	0.98247	1574.44	0.99094	1574.44	0.99729	1574.44	0.98116
1573.02	0.97538	1573.02	0.97689	1573.02	0.98287	1573.02	0.99114	1573.02	0.99765	1573.02	0.98194
1571.59	0.97576	1571.59	0.97722	1571.59	0.98322	1571.59	0.99136	1571.59	0.99774	1571.59	0.98242
1570.16	0.97623	1570.16	0.97773	1570.16	0.9837	1570.16	0.99165	1570.16	0.99783	1570.16	0.98276
1568.73	0.97682	1568.73	0.97836	1568.73	0.98427	1568.73	0.99201	1568.73	0.99818	1568.73	0.98332
1567.31	0.97731	1567.31	0.97884	1567.31	0.98466	1567.31	0.99232	1567.31	0.99856	1567.31	0.98405
1565.88	0.97767	1565.88	0.97915	1565.88	0.98487	1565.88	0.99259	1565.88	0.99874	1565.88	0.98464
1564.45	0.978	1564.45	0.97942	1564.45	0.98504	1564.45	0.99283	1564.45	0.99877	1564.45	0.98502
1563.02	0.97827	1563.02	0.97965	1563.02	0.9852	1563.02	0.99304	1563.02	0.99875	1563.02	0.98522
1561.6	0.97835	1561.6	0.97982	1561.6	0.9853	1561.6	0.99324	1561.6	0.99875	1561.6	0.9852
1560.17	0.97827	1560.17	0.9801	1560.17	0.9855	1560.17	0.99357	1560.17	0.99891	1560.17	0.9848
1558.74	0.97851	1558.74	0.98082	1558.74	0.98616	1558.74	0.99404	1558.74	0.9993	1558.74	0.98429
1557.31	0.97925	1557.31	0.98147	1557.31	0.98682	1557.31	0.99417	1557.31	0.99945	1557.31	0.9847
1555.89	0.97986	1555.89	0.98174	1555.89	0.98704	1555.89	0.99413	1555.89	0.99944	1555.89	0.98564
1554.46	0.98032	1554.46	0.98196	1554.46	0.98713	1554.46	0.99415	1554.46	0.99951	1554.46	0.98657
1553.03	0.98069	1553.03	0.98215	1553.03	0.98719	1553.03	0.99415	1553.03	0.99959	1553.03	0.98735
1551.6	0.98095	1551.6	0.9823	1551.6	0.98724	1551.6	0.99407	1551.6	0.99965	1551.6	0.98796
1550.18	0.98114	1550.18	0.98244	1550.18	0.98733	1550.18	0.99399	1550.18	0.99973	1550.18	0.9885
1548.75	0.98125	1548.75	0.98257	1548.75	0.98743	1548.75	0.99399	1548.75	0.99979	1548.75	0.98897
1547.32	0.98127	1547.32	0.98262	1547.32	0.9875	1547.32	0.99408	1547.32	0.99966	1547.32	0.98916
1545.89	0.98117	1545.89	0.9826	1545.89	0.98752	1545.89	0.99422	1545.89	0.99925	1545.89	0.98883
1544.47	0.98096	1544.47	0.98248	1544.47	0.98748	1544.47	0.99436	1544.47	0.99853	1544.47	0.98798
1543.04	0.98068	1543.04	0.98224	1543.04	0.98731	1543.04	0.99436	1543.04	0.9976	1543.04	0.98694
1541.61	0.98049	1541.61	0.98202	1541.61	0.98705	1541.61	0.99412	1541.61	0.99693	1541.61	0.98658
1540.18	0.98065	1540.18	0.98215	1540.18	0.98704	1540.18	0.99383	1540.18	0.99739	1540.18	0.98782
1538.76	0.98096	1538.76	0.98247	1538.76	0.98722	1538.76	0.9938	1538.76	0.99837	1538.76	0.98956
1537.33	0.9811	1537.33	0.98262	1537.33	0.98726	1537.33	0.99387	1537.33	0.99884	1537.33	0.9905
1535.9	0.98109	1535.9	0.98264	1535.9	0.98713	1535.9	0.9939	1535.9	0.99892	1535.9	0.99087
1534.48	0.98099	1534.48	0.98261	1534.48	0.9869	1534.48	0.99388	1534.48	0.99887	1534.48	0.99106
1533.05	0.98087	1533.05	0.98257	1533.05	0.98673	1533.05	0.99378	1533.05	0.99885	1533.05	0.99149
1531.62	0.98079	1531.62	0.98252	1531.62	0.9867	1531.62	0.99362	1531.62	0.99882	1531.62	0.99214
1530.19	0.9807	1530.19	0.9824	1530.19	0.9867	1530.19	0.99343	1530.19	0.99866	1530.19	0.99257
1528.77	0.98054	1528.77	0.98221	1528.77	0.98665	1528.77	0.99326	1528.77	0.99835	1528.77	0.99255
1527.34	0.98032	1527.34	0.98197	1527.34	0.98658	1527.34	0.99315	1527.34	0.99796	1527.34	0.9922
1525.91	0.9801	1525.91	0.98172	1525.91	0.98651	1525.91	0.99311	1525.91	0.99756	1525.91	0.99182
1524.48	0.97996	1524.48	0.98157	1524.48	0.98649	1524.48	0.99311	1524.48	0.99719	1524.48	0.99161
1523.06	0.97988	1523.06	0.98159	1523.06	0.98658	1523.06	0.99306	1523.06	0.9969	1523.06	0.99145
1521.63	0.97989	1521.63	0.98176	1521.63	0.98676	1521.63	0.99293	1521.63	0.99688	1521.63	0.99142
1520.2	0.97994	1520.2	0.98186	1520.2	0.98689	1520.2	0.9928	1520.2	0.99711	1520.2	0.99178
1518.77	0.97997	1518.77	0.98178	1518.77	0.98685	1518.77	0.99272	1518.77	0.99726	1518.77	0.99237
1517.35	0.98003	1517.35	0.98167	1517.35	0.98671	1517.35	0.99268	1517.35	0.99732	1517.35	0.99302
1515.92	0.9802	1515.92	0.98169	1515.92	0.98658	1515.92	0.99269	1515.92	0.99747	1515.92	0.99379
1514.49	0.98038	1514.49	0.98176	1514.49	0.98647	1514.49	0.99273	1514.49	0.99763	1514.49	0.99451
1513.06	0.9804	1513.06	0.98174	1513.06	0.98631	1513.06	0.99274	1513.06	0.99763	1513.06	0.99491
1511.64	0.98024	1511.64	0.98162	1511.64	0.98606	1511.64	0.99272	1511.64	0.99738	1511.64	0.99489
1510.21	0.97991	1510.21	0.98149	1510.21	0.98575	1510.21	0.99267	1510.21	0.99688	1510.21	0.99451
1508.78	0.97944	1508.78	0.9815	1508.78	0.98542	1508.78	0.99258	1508.78	0.99612	1508.78	0.99383
1507.35	0.97913	1507.35	0.98167	1507.35	0.98531	1507.35	0.99232	1507.35	0.99552	1507.35	0.99319
1505.93	0.97939	1505.93	0.98157	1505.93	0.98548	1505.93	0.99194	1505.93	0.99595	1505.93	0.99322
1504.5	0.97961	1504.5	0.98122	1504.5	0.98548	1504.5	0.99167	1504.5	0.99652	1504.5	0.99325
1503.07	0.97957	1503.07	0.98092	1503.07	0.98533	1503.07	0.99148	1503.07	0.9967	1503.07	0.99256
1501.64	0.97936	1501.64	0.98067	1501.64	0.98512	1501.64	0.9913	1501.64	0.9966	1501.64	0.9908
1500.22	0.97904	1500.22	0.9804	1500.22	0.98489	1500.22	0.99109	1500.22	0.99629	1500.22	0.98761
1498.79	0.97863	1498.79	0.98005	1498.79	0.9846	1498.79	0.99086	1498.79	0.99586	1498.79	0.98338
1497.36	0.97825	1497.36	0.97963	1497.36	0.98424	1497.36	0.9906	1497.36	0.99547	1497.36	0.98068
1495.93	0.97803	1495.93	0.97926	1495.93	0.98392	1495.93	0.99029	1495.93	0.99526	1495.93	0.98216
1494.51	0.9779	1494.51	0.97899	1494.51	0.98369	1494.51	0.98997	1494.51	0.99511	1494.51	0.98594
1493.08	0.97768	1493.08	0.97876	1493.08	0.98345	1493.08	0.98969	1493.08	0.99486	1493.08	0.98931
1491.65	0.97728	1491.65	0.97844	1491.65	0.98307	1491.65	0.98939	1491.65	0.9944	1491.65	0.99155
1490.23	0.97668	1490.23	0.97795	1490.23	0.98239	1490.23	0.98895	1490.23	0.99367	1490.23	0.99278
1488.8	0.9761	1488.8	0.97736	1488.8	0.98158	1488.8	0.98829	1488.8	0.9929	1488.8	0.9933
1487.37	0.97574	1487.37	0.97686	1487.37	0.98105	1487.37	0.98759	1487.37	0.99243	1487.37	0.99361
1485.94	0.97543	1485.94	0.97644	1485.94	0.98073	1485.94	0.98697	1485.94	0.9921	1485.94	0.99389
1484.52	0.97503	1484.52	0.97597	1484.52	0.98035	1484.52	0.9864	1484.52	0.99169	1484.52	0.99406
1483.09	0.97448	1483.09	0.9754	1483.09	0.9798	1483.09	0.98575	1483.09	0.99112	1483.09	0.99402
1481.66	0.97376	1481.66	0.97469	1481.66	0.97905	1481.66	0.98496	1481.66	0.99037	1481.66	0.9937
1480.23	0.97297	1480.23	0.97392	1480.23	0.97825	1480.23	0.98407	1480.23	0.98951	1480.23	0.9931
1478.81	0.97219	1478.81	0.97315	1478.81	0.9775	1478.81	0.98319	1478.81	0.98857	1478.81	0.99223
1477.38	0.97133	1477.38	0.97232	1477.38	0.97671	1477.38	0.98229	1477.38	0.98745	1477.38	0.99098
1475.95	0.97027	1475.95	0.97137	1475.95	0.97573	1475.95	0.98133	1475.95	0.98608	1475.95	0.98927
1474.52	0.96895	1474.52	0.97021	1474.52	0.97445	1474.52	0.98025	1474.52	0.98453	1474.52	0.98726
1473.1	0.96752	1473.1	0.96885	1473.1	0.97296	1473.1	0.97906	1473.1	0.98309	1473.1	0.98558
1471.67	0.96643	1471.67	0.96766	1471.67	0.97176	1471.67	0.97802	1471.67	0.98228	1471.67	0.98508
1470.24	0.96583	1470.24	0.96697	1470.24	0.97111	1470.24	0.97737	1470.24	0.98203	1470.24	0.9854
1468.81	0.96536	1468.81	0.96651	1468.81	0.97068	1468.81	0.97693	1468.81	0.98183	1468.81	0.98574
1467.39	0.96477	1467.39	0.96598	1467.39	0.97021	1467.39	0.97651	1467.39	0.98144	1467.39	0.98573
1465.96	0.96398	1465.96	0.96521	1465.96	0.96957	1465.96	0.97591	1465.96	0.98081	1465.96	0.98535
1464.53	0.96309	1464.53	0.96427	1464.53	0.96881	1464.53	0.97507	1464.53	0.98008	1464.53	0.9848
1463.1	0.96233	1463.1	0.96348	1463.1	0.96815	1463.1	0.97427	1463.1	0.97947	1463.1	0.98437
1461.68	0.96174	1461.68	0.96295	1461.68	0.96768	1461.68	0.97373	1461.68	0.97896	1461.68	0.984
1460.25	0.96111	1460.25	0.96251	1460.25	0.96724	1460.25	0.97338	1460.25	0.97833	1460.25	0.98335
1458.82	0.96021	1458.82	0.96189	1458.82	0.96654	1458.82	0.97297	1458.82	0.97735	1458.82	0.98209
1457.39	0.95894	1457.39	0.96086	1457.39	0.96532	1457.39	0.97211	1457.39	0.97608	1457.39	0.98052
1455.97	0.95805	1455.97	0.95984	1455.97	0.96424	1455.97	0.97111	1455.97	0.9754	1455.97	0.98025
1454.54	0.95769	1454.54	0.95922	1454.54	0.96374	1454.54	0.97055	1454.54	0.97528	1454.54	0.98109
1453.11	0.95736	1453.11	0.95872	1453.11	0.96338	1453.11	0.97016	1453.11	0.97514	1453.11	0.98193
1451.68	0.95688	1451.68	0.95818	1451.68	0.96295	1451.68	0.96974	1451.68	0.97484	1451.68	0.98251
1450.26	0.95623	1450.26	0.9575	1450.26	0.96241	1450.26	0.96917	1450.26	0.97436	1450.26	0.98284
1448.83	0.95541	1448.83	0.95666	1448.83	0.96172	1448.83	0.9684	1448.83	0.97372	1448.83	0.98299
1447.4	0.95449	1447.4	0.95572	1447.4	0.96089	1447.4	0.96748	1447.4	0.97301	1447.4	0.98312
1445.98	0.95362	1445.98	0.95485	1445.98	0.96004	1445.98	0.96661	1445.98	0.97236	1445.98	0.98332
1444.55	0.95285	1444.55	0.95408	1444.55	0.95925	1444.55	0.96592	1444.55	0.97176	1444.55	0.98354
1443.12	0.9521	1443.12	0.9533	1443.12	0.9585	1443.12	0.96533	1443.12	0.97114	1443.12	0.98367
1441.69	0.9513	1441.69	0.95248	1441.69	0.95778	1441.69	0.96475	1441.69	0.97049	1441.69	0.98372
1440.27	0.95045	1440.27	0.95171	1440.27	0.95711	1440.27	0.96415	1440.27	0.96982	1440.27	0.98369
1438.84	0.94951	1438.84	0.95096	1438.84	0.95643	1438.84	0.96349	1438.84	0.96912	1438.84	0.98351
1437.41	0.94839	1437.41	0.9501	1437.41	0.95551	1437.41	0.96265	1437.41	0.96833	1437.41	0.98323
1435.98	0.94729	1435.98	0.9491	1435.98	0.95441	1435.98	0.96173	1435.98	0.96758	1435.98	0.98316
1434.56	0.94653	1434.56	0.94825	1434.56	0.95356	1434.56	0.96105	1434.56	0.96708	1434.56	0.98358
1433.13	0.94597	1433.13	0.94756	1433.13	0.95302	1433.13	0.9606	1433.13	0.9667	1433.13	0.98425
1431.7	0.94534	1431.7	0.94688	1431.7	0.95252	1431.7	0.96014	1431.7	0.96624	1431.7	0.98503
1430.27	0.94463	1430.27	0.94616	1430.27	0.95194	1430.27	0.95956	1430.27	0.96572	1430.27	0.98604
1428.85	0.94395	1428.85	0.9455	1428.85	0.95134	1428.85	0.95896	1428.85	0.96527	1428.85	0.98732
1427.42	0.94337	1427.42	0.94496	1427.42	0.95079	1427.42	0.95846	1427.42	0.96492	1427.42	0.98866
1425.99	0.94279	1425.99	0.94446	1425.99	0.95027	1425.99	0.95805	1425.99	0.96454	1425.99	0.98993
1424.56	0.94213	1424.56	0.94392	1424.56	0.94973	1424.56	0.95764	1424.56	0.96408	1424.56	0.9912
1423.14	0.94146	1423.14	0.94341	1423.14	0.94919	1423.14	0.95722	1423.14	0.96358	1423.14	0.99245
1421.71	0.94087	1421.71	0.94297	1421.71	0.9487	1421.71	0.95683	1421.71	0.96311	1421.71	0.99351
1420.28	0.94027	1420.28	0.94247	1420.28	0.9482	1420.28	0.95644	1420.28	0.96257	1420.28	0.99441
1418.85	0.93963	1418.85	0.94178	1418.85	0.94764	1418.85	0.95599	1418.85	0.96198	1418.85	0.99549
1417.43	0.93919	1417.43	0.94114	1417.43	0.94719	1417.43	0.9556	1417.43	0.96163	1417.43	0.99684
1416	0.939	1416	0.94076	1416	0.94691	1416	0.95537	1416	0.96156	1416	0.99806
1414.57	0.93883	1414.57	0.94047	1414.57	0.94666	1414.57	0.95519	1414.57	0.96151	1414.57	0.9989
1413.14	0.93854	1413.14	0.94015	1413.14	0.94636	1413.14	0.95498	1413.14	0.96134	1413.14	0.9994
1411.72	0.93812	1411.72	0.9398	1411.72	0.94603	1411.72	0.95476	1411.72	0.96111	1411.72	0.99969
1410.29	0.93761	1410.29	0.93943	1410.29	0.9457	1410.29	0.95453	1410.29	0.96089	1410.29	0.99989
1408.86	0.93711	1408.86	0.93904	1408.86	0.9454	1408.86	0.95431	1408.86	0.96068	1408.86	1
1407.43	0.93664	1407.43	0.93858	1407.43	0.94509	1407.43	0.95408	1407.43	0.96044	1407.43	0.99995
1406.01	0.93614	1406.01	0.93806	1406.01	0.94471	1406.01	0.95376	1406.01	0.96011	1406.01	0.99969
1404.58	0.93562	1404.58	0.93751	1404.58	0.94424	1404.58	0.95333	1404.58	0.95977	1404.58	0.99939
1403.15	0.93515	1403.15	0.93702	1403.15	0.94376	1403.15	0.95287	1403.15	0.95949	1403.15	0.99917
1401.73	0.93467	1401.73	0.93653	1401.73	0.94327	1401.73	0.95242	1401.73	0.95918	1401.73	0.99884
1400.3	0.93401	1400.3	0.93591	1400.3	0.9427	1400.3	0.9519	1400.3	0.95874	1400.3	0.99806
1398.87	0.9331	1398.87	0.93512	1398.87	0.94201	1398.87	0.95129	1398.87	0.95818	1398.87	0.99672
1397.44	0.93205	1397.44	0.93421	1397.44	0.94122	1397.44	0.95065	1397.44	0.95762	1397.44	0.99499
1396.02	0.93097	1396.02	0.9332	1396.02	0.9403	1396.02	0.94999	1396.02	0.95708	1396.02	0.99296
1394.59	0.92986	1394.59	0.93206	1394.59	0.93927	1394.59	0.94922	1394.59	0.95653	1394.59	0.99074
1393.16	0.92879	1393.16	0.93095	1393.16	0.93827	1393.16	0.94833	1393.16	0.95601	1393.16	0.98873
1391.73	0.92781	1391.73	0.92998	1391.73	0.93738	1391.73	0.94745	1391.73	0.9555	1391.73	0.98713
1390.31	0.9268	1390.31	0.92906	1390.31	0.93651	1390.31	0.94661	1390.31	0.95492	1390.31	0.98574
1388.88	0.92562	1388.88	0.928	1388.88	0.9355	1388.88	0.94574	1388.88	0.95418	1388.88	0.98454
1387.45	0.92424	1387.45	0.92671	1387.45	0.9343	1387.45	0.94477	1387.45	0.95333	1387.45	0.98407
1386.02	0.92293	1386.02	0.92542	1386.02	0.93315	1386.02	0.9438	1386.02	0.95258	1386.02	0.98484
1384.6	0.92189	1384.6	0.92435	1384.6	0.93223	1384.6	0.943	1384.6	0.95199	1384.6	0.98645
1383.17	0.92101	1383.17	0.92346	1383.17	0.93149	1383.17	0.94232	1383.17	0.95144	1383.17	0.98824
1381.74	0.92019	1381.74	0.92265	1381.74	0.9308	1381.74	0.94166	1381.74	0.95087	1381.74	0.98992
1380.31	0.91942	1380.31	0.92192	1380.31	0.93014	1380.31	0.94102	1380.31	0.95027	1380.31	0.99143
1378.89	0.91874	1378.89	0.92129	1378.89	0.92951	1378.89	0.94043	1378.89	0.94972	1378.89	0.99268
1377.46	0.91813	1377.46	0.92071	1377.46	0.9289	1377.46	0.9399	1377.46	0.94919	1377.46	0.99352
1376.03	0.91748	1376.03	0.92012	1376.03	0.92827	1376.03	0.93934	1376.03	0.94862	1376.03	0.99381
1374.6	0.91674	1374.6	0.91945	1374.6	0.92759	1374.6	0.93862	1374.6	0.94798	1374.6	0.99353
1373.18	0.91598	1373.18	0.91873	1373.18	0.92691	1373.18	0.93781	1373.18	0.94737	1373.18	0.99292
1371.75	0.91526	1371.75	0.91804	1371.75	0.92629	1371.75	0.93708	1371.75	0.94684	1371.75	0.99212
1370.32	0.91449	1370.32	0.91731	1370.32	0.92561	1370.32	0.93638	1370.32	0.94625	1370.32	0.99098
1368.89	0.91359	1368.89	0.91644	1368.89	0.92476	1368.89	0.93553	1368.89	0.94549	1368.89	0.9892
1367.47	0.91262	1367.47	0.91545	1367.47	0.9238	1367.47	0.93457	1367.47	0.94464	1367.47	0.98679
1366.04	0.91166	1366.04	0.91446	1366.04	0.92285	1366.04	0.93362	1366.04	0.94378	1366.04	0.98416
1364.61	0.91056	1364.61	0.91339	1364.61	0.92182	1364.61	0.93264	1364.61	0.94285	1364.61	0.98182
1363.18	0.90917	1363.18	0.91212	1363.18	0.92056	1363.18	0.93147	1363.18	0.94176	1363.18	0.98056
1361.76	0.90761	1361.76	0.91068	1361.76	0.91915	1361.76	0.93014	1361.76	0.94064	1361.76	0.98125
1360.33	0.90624	1360.33	0.90937	1360.33	0.91786	1360.33	0.92889	1360.33	0.93969	1360.33	0.98346
1358.9	0.90508	1358.9	0.90823	1358.9	0.91676	1358.9	0.92779	1358.9	0.93884	1358.9	0.98599
1357.48	0.90398	1357.48	0.90712	1357.48	0.91572	1357.48	0.92671	1357.48	0.93793	1357.48	0.98817
1356.05	0.90287	1356.05	0.906	1356.05	0.91465	1356.05	0.92556	1356.05	0.93693	1356.05	0.98985
1354.62	0.90188	1354.62	0.90501	1354.62	0.91364	1354.62	0.92444	1354.62	0.9359	1354.62	0.99092
1353.19	0.90115	1353.19	0.90428	1353.19	0.91277	1353.19	0.92351	1353.19	0.93497	1353.19	0.99131
1351.77	0.90068	1351.77	0.90376	1351.77	0.91208	1351.77	0.9228	1351.77	0.93417	1351.77	0.99102
1350.34	0.90035	1350.34	0.90339	1350.34	0.91156	1350.34	0.92224	1350.34	0.93348	1350.34	0.99015
1348.91	0.9001	1348.91	0.90312	1348.91	0.91117	1348.91	0.92178	1348.91	0.93289	1348.91	0.98886
1347.48	0.89992	1347.48	0.90294	1347.48	0.91089	1347.48	0.92141	1347.48	0.93237	1347.48	0.98729
1346.06	0.89978	1346.06	0.9028	1346.06	0.9107	1346.06	0.92113	1346.06	0.93196	1346.06	0.98551
1344.63	0.89965	1344.63	0.90268	1344.63	0.91059	1344.63	0.92093	1344.63	0.93169	1344.63	0.98358
1343.2	0.89951	1343.2	0.90262	1343.2	0.91054	1343.2	0.92082	1343.2	0.93156	1343.2	0.98154
1341.77	0.89942	1341.77	0.90264	1341.77	0.91058	1341.77	0.92087	1341.77	0.93163	1341.77	0.97931
1340.35	0.89953	1340.35	0.90283	1340.35	0.91079	1340.35	0.92126	1340.35	0.93203	1340.35	0.97674
1338.92	0.89993	1338.92	0.90317	1338.92	0.91125	1338.92	0.92196	1338.92	0.9328	1338.92	0.97399
1337.49	0.90039	1337.49	0.90352	1337.49	0.91179	1337.49	0.92263	1337.49	0.93366	1337.49	0.97145
1336.06	0.90069	1336.06	0.90377	1336.06	0.91222	1336.06	0.92307	1336.06	0.93435	1336.06	0.969
1334.64	0.9008	1334.64	0.90391	1334.64	0.91249	1334.64	0.92332	1334.64	0.93485	1334.64	0.96628
1333.21	0.9008	1333.21	0.90395	1333.21	0.91266	1333.21	0.9235	1333.21	0.93523	1333.21	0.96307
1331.78	0.90076	1331.78	0.90395	1331.78	0.91278	1331.78	0.92367	1331.78	0.93556	1331.78	0.9594
1330.35	0.90071	1330.35	0.90395	1330.35	0.91287	1330.35	0.92388	1330.35	0.93587	1330.35	0.95538
1328.93	0.90072	1328.93	0.90402	1328.93	0.91297	1328.93	0.92414	1328.93	0.93614	1328.93	0.95112
1327.5	0.90085	1327.5	0.90418	1327.5	0.91313	1327.5	0.92446	1327.5	0.93641	1327.5	0.94666
1326.07	0.90115	1326.07	0.90446	1326.07	0.91341	1326.07	0.92484	1326.07	0.93672	1326.07	0.942
1324.64	0.90161	1324.64	0.90488	1324.64	0.91384	1324.64	0.92527	1324.64	0.93711	1324.64	0.93723
1323.22	0.90221	1323.22	0.90546	1323.22	0.91441	1323.22	0.9258	1323.22	0.9376	1323.22	0.93253
1321.79	0.90296	1321.79	0.9062	1321.79	0.91511	1321.79	0.92647	1321.79	0.93816	1321.79	0.9281
1320.36	0.9039	1320.36	0.90713	1320.36	0.91599	1320.36	0.9273	1320.36	0.93883	1320.36	0.92415
1318.93	0.90505	1318.93	0.90826	1318.93	0.91708	1318.93	0.92827	1318.93	0.93961	1318.93	0.92105
1317.51	0.90635	1317.51	0.90952	1317.51	0.91832	1317.51	0.92933	1317.51	0.94048	1317.51	0.91908
1316.08	0.90769	1316.08	0.91083	1316.08	0.91957	1316.08	0.9304	1316.08	0.94141	1316.08	0.91803
1314.65	0.90907	1314.65	0.91219	1314.65	0.92082	1314.65	0.93148	1314.65	0.94233	1314.65	0.91755
1313.23	0.91054	1313.23	0.91364	1313.23	0.9221	1313.23	0.93259	1313.23	0.94325	1313.23	0.91764
1311.8	0.91206	1311.8	0.91511	1311.8	0.9234	1311.8	0.9337	1311.8	0.94415	1311.8	0.91871
1310.37	0.9135	1310.37	0.91648	1310.37	0.92466	1310.37	0.93476	1310.37	0.94501	1310.37	0.921
1308.94	0.91479	1308.94	0.91772	1308.94	0.92583	1308.94	0.93575	1308.94	0.94582	1308.94	0.92435
1307.52	0.91593	1307.52	0.91884	1307.52	0.92689	1307.52	0.93667	1307.52	0.94656	1307.52	0.92822
1306.09	0.91694	1306.09	0.91986	1306.09	0.92783	1306.09	0.9375	1306.09	0.94721	1306.09	0.9319
1304.66	0.91784	1304.66	0.92078	1304.66	0.92865	1304.66	0.93821	1304.66	0.94777	1304.66	0.93481
1303.23	0.91871	1303.23	0.92162	1303.23	0.92938	1303.23	0.93884	1303.23	0.94825	1303.23	0.93675
1301.81	0.91959	1301.81	0.92243	1301.81	0.93006	1301.81	0.93943	1301.81	0.9487	1301.81	0.93791
1300.38	0.92053	1300.38	0.92325	1300.38	0.93077	1300.38	0.94006	1300.38	0.94919	1300.38	0.93874
1298.95	0.92153	1298.95	0.92414	1298.95	0.93157	1298.95	0.94078	1298.95	0.94977	1298.95	0.93964
1297.52	0.92262	1297.52	0.92513	1297.52	0.9325	1297.52	0.94161	1297.52	0.95047	1297.52	0.94091
1296.1	0.92382	1296.1	0.92625	1296.1	0.93356	1296.1	0.94254	1296.1	0.95122	1296.1	0.94273
1294.67	0.92509	1294.67	0.92746	1294.67	0.9347	1294.67	0.94351	1294.67	0.95201	1294.67	0.94523
1293.24	0.92641	1293.24	0.92875	1293.24	0.93588	1293.24	0.94452	1293.24	0.95285	1293.24	0.94845
1291.81	0.92776	1291.81	0.93008	1291.81	0.93707	1291.81	0.94559	1291.81	0.95376	1291.81	0.95233
1290.39	0.92912	1290.39	0.9314	1290.39	0.93826	1290.39	0.9467	1290.39	0.95474	1290.39	0.95671
1288.96	0.93046	1288.96	0.93268	1288.96	0.93943	1288.96	0.94783	1288.96	0.95572	1288.96	0.96124
1287.53	0.93173	1287.53	0.93387	1287.53	0.94056	1287.53	0.94893	1287.53	0.95665	1287.53	0.96532
1286.1	0.93288	1286.1	0.93496	1286.1	0.94161	1286.1	0.94993	1286.1	0.95749	1286.1	0.96808
1284.68	0.93387	1284.68	0.93593	1284.68	0.94256	1284.68	0.95078	1284.68	0.95821	1284.68	0.9687
1283.25	0.9347	1283.25	0.93678	1283.25	0.94338	1283.25	0.95147	1283.25	0.95881	1283.25	0.96686
1281.82	0.93542	1281.82	0.93752	1281.82	0.94409	1281.82	0.95206	1281.82	0.95933	1281.82	0.96286
1280.39	0.93606	1280.39	0.93815	1280.39	0.94468	1280.39	0.95258	1280.39	0.95978	1280.39	0.95757
1278.97	0.93662	1278.97	0.93866	1278.97	0.94518	1278.97	0.95302	1278.97	0.96017	1278.97	0.95208
1277.54	0.93711	1277.54	0.93909	1277.54	0.94557	1277.54	0.95337	1277.54	0.96051	1277.54	0.94725
1276.11	0.93751	1276.11	0.93944	1276.11	0.94586	1276.11	0.95363	1276.11	0.96079	1276.11	0.94355
1274.68	0.93783	1274.68	0.93972	1274.68	0.94608	1274.68	0.95383	1274.68	0.961	1274.68	0.94105
1273.26	0.93808	1273.26	0.93995	1273.26	0.94628	1273.26	0.95399	1273.26	0.96109	1273.26	0.93958
1271.83	0.93834	1271.83	0.94017	1271.83	0.94649	1271.83	0.95409	1271.83	0.96109	1271.83	0.93896
1270.4	0.93866	1270.4	0.94041	1270.4	0.94673	1270.4	0.95416	1270.4	0.96104	1270.4	0.93909
1268.98	0.93906	1268.98	0.9407	1268.98	0.94697	1268.98	0.95425	1268.98	0.96095	1268.98	0.93991
1267.55	0.93951	1267.55	0.94105	1267.55	0.94719	1267.55	0.95437	1267.55	0.96082	1267.55	0.94139
1266.12	0.93998	1266.12	0.94148	1266.12	0.94743	1266.12	0.95452	1266.12	0.96069	1266.12	0.94346
1264.69	0.94046	1264.69	0.94195	1264.69	0.9477	1264.69	0.95466	1264.69	0.96057	1264.69	0.94595
1263.27	0.94095	1263.27	0.94241	1263.27	0.94799	1263.27	0.95478	1263.27	0.96044	1263.27	0.94862
1261.84	0.94148	1261.84	0.94286	1261.84	0.94826	1261.84	0.95487	1261.84	0.96028	1261.84	0.95129
1260.41	0.94204	1260.41	0.9433	1260.41	0.9485	1260.41	0.95493	1260.41	0.96006	1260.41	0.95386
1258.98	0.9426	1258.98	0.94375	1258.98	0.94868	1258.98	0.95494	1258.98	0.9598	1258.98	0.95621
1257.56	0.94311	1257.56	0.94419	1257.56	0.94882	1257.56	0.95488	1257.56	0.95949	1257.56	0.95817
1256.13	0.94356	1256.13	0.94459	1256.13	0.94894	1256.13	0.95475	1256.13	0.95915	1256.13	0.95958
1254.7	0.94398	1254.7	0.94493	1254.7	0.94906	1254.7	0.95458	1254.7	0.95876	1254.7	0.96028
1253.27	0.9444	1253.27	0.94523	1253.27	0.94917	1253.27	0.95441	1253.27	0.95835	1253.27	0.96011
1251.85	0.94479	1251.85	0.94548	1251.85	0.94926	1251.85	0.95426	1251.85	0.95793	1251.85	0.95904
1250.42	0.9451	1250.42	0.94569	1250.42	0.94934	1250.42	0.9541	1250.42	0.95753	1250.42	0.95731
1248.99	0.94532	1248.99	0.94589	1248.99	0.94935	1248.99	0.95387	1248.99	0.95713	1248.99	0.95555
1247.56	0.94545	1247.56	0.94606	1247.56	0.94928	1247.56	0.95355	1247.56	0.95671	1247.56	0.95461
1246.14	0.94552	1246.14	0.94614	1246.14	0.9491	1246.14	0.95316	1246.14	0.95627	1246.14	0.95528
1244.71	0.94553	1244.71	0.94611	1244.71	0.94887	1244.71	0.9528	1244.71	0.95581	1244.71	0.95787
1243.28	0.94546	1243.28	0.94599	1243.28	0.94863	1243.28	0.95246	1243.28	0.95534	1243.28	0.96215
1241.85	0.94533	1241.85	0.94583	1241.85	0.94842	1241.85	0.95209	1241.85	0.95486	1241.85	0.96752
1240.43	0.94516	1240.43	0.94565	1240.43	0.94824	1240.43	0.95168	1240.43	0.95438	1240.43	0.9733
1239	0.94494	1239	0.94543	1239	0.94802	1239	0.95128	1239	0.95388	1239	0.97893
1237.57	0.94467	1237.57	0.94516	1237.57	0.94772	1237.57	0.95094	1237.57	0.95335	1237.57	0.98389
1236.14	0.94433	1236.14	0.94482	1236.14	0.94732	1236.14	0.9506	1236.14	0.95282	1236.14	0.98772
1234.72	0.9439	1234.72	0.94441	1234.72	0.94684	1234.72	0.95024	1234.72	0.95233	1234.72	0.99004
1233.29	0.94338	1233.29	0.94392	1233.29	0.94633	1233.29	0.94986	1233.29	0.9519	1233.29	0.99064
1231.86	0.94282	1231.86	0.94337	1231.86	0.94584	1231.86	0.94944	1231.86	0.9515	1231.86	0.98957
1230.43	0.94223	1230.43	0.94276	1230.43	0.94536	1230.43	0.94895	1230.43	0.95111	1230.43	0.98718
1229.01	0.94163	1229.01	0.94208	1229.01	0.94482	1229.01	0.94839	1229.01	0.95066	1229.01	0.98391
1227.58	0.94097	1227.58	0.94137	1227.58	0.94418	1227.58	0.94772	1227.58	0.95015	1227.58	0.98001
1226.15	0.94024	1226.15	0.94069	1226.15	0.94346	1226.15	0.94694	1226.15	0.94956	1226.15	0.97548
1224.73	0.93941	1224.73	0.94003	1224.73	0.94271	1224.73	0.94608	1224.73	0.94891	1224.73	0.97054
1223.3	0.93854	1223.3	0.93937	1223.3	0.94194	1223.3	0.94524	1223.3	0.94822	1223.3	0.96597
1221.87	0.9377	1221.87	0.93865	1221.87	0.94116	1221.87	0.94447	1221.87	0.94752	1221.87	0.96284
1220.44	0.93695	1220.44	0.93789	1220.44	0.9404	1220.44	0.94376	1220.44	0.94682	1220.44	0.96189
1219.02	0.93631	1219.02	0.93713	1219.02	0.93971	1219.02	0.94307	1219.02	0.94615	1219.02	0.96313
1217.59	0.93574	1217.59	0.93646	1217.59	0.93912	1217.59	0.94243	1217.59	0.94559	1217.59	0.96597
1216.16	0.93521	1216.16	0.93593	1216.16	0.93863	1216.16	0.94192	1216.16	0.94518	1216.16	0.96965
1214.73	0.93473	1214.73	0.93555	1214.73	0.93824	1214.73	0.94155	1214.73	0.94494	1214.73	0.97352
1213.31	0.93438	1213.31	0.93527	1213.31	0.93799	1213.31	0.94134	1213.31	0.94484	1213.31	0.97709
1211.88	0.93423	1211.88	0.9351	1211.88	0.93791	1211.88	0.94132	1211.88	0.94487	1211.88	0.97999
1210.45	0.93428	1210.45	0.93509	1210.45	0.93802	1210.45	0.94148	1210.45	0.94505	1210.45	0.98185
1209.02	0.93451	1209.02	0.93526	1209.02	0.93829	1209.02	0.94178	1209.02	0.94536	1209.02	0.98245
1207.6	0.93485	1207.6	0.93562	1207.6	0.93869	1207.6	0.94216	1207.6	0.94578	1207.6	0.98168
1206.17	0.93526	1206.17	0.93613	1206.17	0.9392	1206.17	0.94261	1206.17	0.94628	1206.17	0.97971
1204.74	0.93573	1204.74	0.93674	1204.74	0.93981	1204.74	0.94317	1204.74	0.94681	1204.74	0.97688
1203.31	0.93624	1203.31	0.93738	1203.31	0.94043	1203.31	0.94379	1203.31	0.94737	1203.31	0.97351
1201.89	0.9368	1201.89	0.93798	1201.89	0.94104	1201.89	0.94443	1201.89	0.94795	1201.89	0.96987
1200.46	0.93739	1200.46	0.93854	1200.46	0.94165	1200.46	0.94504	1200.46	0.94852	1200.46	0.96632
1199.03	0.93798	1199.03	0.93909	1199.03	0.94228	1199.03	0.94564	1199.03	0.94906	1199.03	0.96342
1197.6	0.93852	1197.6	0.93962	1197.6	0.94288	1197.6	0.94623	1197.6	0.94956	1197.6	0.96178
1196.18	0.93899	1196.18	0.94012	1196.18	0.94341	1196.18	0.94677	1196.18	0.95002	1196.18	0.96166
1194.75	0.93939	1194.75	0.94057	1194.75	0.9439	1194.75	0.94727	1194.75	0.95044	1194.75	0.96292
1193.32	0.93973	1193.32	0.94098	1193.32	0.94435	1193.32	0.94773	1193.32	0.95088	1193.32	0.96512
1191.89	0.94002	1191.89	0.94134	1191.89	0.94476	1191.89	0.94816	1191.89	0.95133	1191.89	0.96778
1190.47	0.94023	1190.47	0.94162	1190.47	0.94511	1190.47	0.94855	1190.47	0.95177	1190.47	0.9706
1189.04	0.94037	1189.04	0.94179	1189.04	0.94538	1189.04	0.94889	1189.04	0.95214	1189.04	0.97341
1187.61	0.94046	1187.61	0.94187	1187.61	0.94556	1187.61	0.94917	1187.61	0.95243	1187.61	0.97614
1186.18	0.94053	1186.18	0.9419	1186.18	0.94564	1186.18	0.94938	1186.18	0.95266	1186.18	0.97879
1184.76	0.9406	1184.76	0.94187	1184.76	0.94564	1184.76	0.94947	1184.76	0.95279	1184.76	0.98134
1183.33	0.94058	1183.33	0.94178	1183.33	0.94557	1183.33	0.94943	1183.33	0.95281	1183.33	0.98374
1181.9	0.9404	1181.9	0.94156	1181.9	0.94542	1181.9	0.94925	1181.9	0.95273	1181.9	0.98594
1180.48	0.94004	1180.48	0.94121	1180.48	0.94517	1180.48	0.94895	1180.48	0.9526	1180.48	0.98795
1179.05	0.93952	1179.05	0.94076	1179.05	0.94478	1179.05	0.94854	1179.05	0.95242	1179.05	0.98977
1177.62	0.9389	1177.62	0.94021	1177.62	0.94425	1177.62	0.94806	1177.62	0.9521	1177.62	0.9914
1176.19	0.93817	1176.19	0.93952	1176.19	0.94355	1176.19	0.94745	1176.19	0.95157	1176.19	0.99283
1174.77	0.9373	1174.77	0.93864	1174.77	0.94269	1174.77	0.94666	1174.77	0.95079	1174.77	0.99401
1173.34	0.93628	1173.34	0.93754	1173.34	0.94169	1173.34	0.94564	1173.34	0.94977	1173.34	0.99498
1171.91	0.93506	1171.91	0.93624	1171.91	0.9405	1171.91	0.94434	1171.91	0.94855	1171.91	0.99579
1170.48	0.9336	1170.48	0.93476	1170.48	0.93901	1170.48	0.94274	1170.48	0.9471	1170.48	0.99648
1169.06	0.93182	1169.06	0.93305	1169.06	0.93713	1169.06	0.94084	1169.06	0.94533	1169.06	0.99705
1167.63	0.92969	1167.63	0.93102	1167.63	0.93487	1167.63	0.93861	1167.63	0.94314	1167.63	0.99747
1166.2	0.92721	1166.2	0.92857	1166.2	0.93225	1166.2	0.93603	1166.2	0.94051	1166.2	0.99774
1164.77	0.92438	1164.77	0.92567	1164.77	0.92926	1164.77	0.93305	1164.77	0.93751	1164.77	0.99786
1163.35	0.92117	1163.35	0.92236	1163.35	0.92589	1163.35	0.92969	1163.35	0.93426	1163.35	0.99777
1161.92	0.91753	1161.92	0.91872	1161.92	0.9222	1161.92	0.92605	1161.92	0.93081	1161.92	0.99731
1160.49	0.91346	1160.49	0.91479	1160.49	0.91828	1160.49	0.92226	1160.49	0.92725	1160.49	0.99631
1159.06	0.90909	1159.06	0.91059	1159.06	0.91421	1159.06	0.91842	1159.06	0.92363	1159.06	0.9946
1157.64	0.90457	1157.64	0.9062	1157.64	0.91004	1157.64	0.91459	1157.64	0.92007	1157.64	0.99208
1156.21	0.90006	1156.21	0.90178	1156.21	0.90587	1156.21	0.91083	1156.21	0.91676	1156.21	0.98873
1154.78	0.89576	1154.78	0.89759	1154.78	0.90193	1154.78	0.90733	1154.78	0.91386	1154.78	0.98466
1153.35	0.8919	1153.35	0.89389	1153.35	0.89853	1153.35	0.90437	1153.35	0.9115	1153.35	0.97999
1151.93	0.88872	1151.93	0.89088	1151.93	0.89589	1151.93	0.90221	1151.93	0.90978	1151.93	0.97487
1150.5	0.88642	1150.5	0.88874	1150.5	0.89418	1150.5	0.90096	1150.5	0.90885	1150.5	0.96946
1149.07	0.88519	1149.07	0.88765	1149.07	0.89346	1149.07	0.90065	1149.07	0.90885	1149.07	0.96389
1147.64	0.88515	1147.64	0.88769	1147.64	0.89381	1147.64	0.90133	1147.64	0.90984	1147.64	0.9583
1146.22	0.88632	1146.22	0.88885	1146.22	0.89524	1146.22	0.90296	1146.22	0.91178	1146.22	0.95282
[truncated: 523 more rows]

## Sheet: Fig.4b
0 h		1 h		2h		3h		4h
Chemical (ppm)	Intensity (a.u.)	Chemical (ppm)	Intensity (a.u.)	Chemical (ppm)	Intensity (a.u.)	Chemical (ppm)	Intensity (a.u.)	Chemical (ppm)	Intensity (a.u.)
16.2739	0.000230905	16.2748	0.000642004	16.2761	0.000226	16.2763	0.000526666	16.2766	0.000646588
16.2736	0.000230681	16.2745	0.000640668	16.2758	0.000225473	16.276	0.000525588	16.2763	0.000645619
16.2733	0.00023046	16.2742	0.000639331	16.2755	0.000224951	16.2757	0.000524515	16.276	0.000644654
16.273	0.000230236	16.2739	0.000637995	16.2752	0.000224424	16.2754	0.000523441	16.2757	0.000643685
16.2727	0.000230015	16.2736	0.000636663	16.2749	0.000223902	16.2751	0.000522367	16.2754	0.00064272
16.2723	0.000229129	16.2733	0.000635142	16.2746	0.000223569	16.2748	0.000521115	16.2751	0.000641096
16.2721	0.000228247	16.273	0.000633621	16.2742	0.000223241	16.2745	0.000519862	16.2748	0.000639475
16.2717	0.000227361	16.2726	0.000632099	16.2739	0.000222192	16.2741	0.000518609	16.2744	0.000637854
16.2714	0.000226479	16.2723	0.000630582	16.2736	0.000221147	16.2738	0.000517356	16.2741	0.000636233
16.2711	0.00022581	16.272	0.000629084	16.2733	0.00022065	16.2735	0.000516145	16.2738	0.000634653
16.2708	0.000225144	16.2717	0.000627586	16.273	0.000220158	16.2732	0.000514937	16.2735	0.000633077
16.2705	0.000224867	16.2714	0.000626088	16.2727	0.000219661	16.2729	0.000513729	16.2732	0.0006315
16.2702	0.000224593	16.2711	0.000624594	16.2724	0.000219168	16.2726	0.000512521	16.2729	0.000629924
16.2699	0.000223899	16.2708	0.000623096	16.2721	0.000219157	16.2723	0.000510895	16.2726	0.000628642
16.2696	0.000223209	16.2705	0.000621598	16.2718	0.00021915	16.272	0.00050927	16.2723	0.000627364
16.2693	0.000222123	16.2702	0.0006201	16.2715	0.000218426	16.2717	0.000507644	16.272	0.000626086
16.269	0.000221041	16.2699	0.000618606	16.2712	0.000217701	16.2714	0.000506018	16.2717	0.000624808
16.2687	0.000221054	16.2696	0.000617085	16.2709	0.000217421	16.2711	0.000505068	16.2714	0.000623172
16.2684	0.00022107	16.2693	0.000615567	16.2706	0.000217145	16.2708	0.000504121	16.2711	0.00062154
16.2681	0.000220172	16.269	0.00061405	16.2703	0.000216511	16.2705	0.000503174	16.2708	0.000619904
16.2678	0.000219273	16.2687	0.000612533	16.27	0.000215876	16.2702	0.000502227	16.2705	0.000618272
16.2675	0.000218922	16.2684	0.000611428	16.2697	0.000215186	16.2699	0.000501146	16.2702	0.000616763
16.2672	0.000218571	16.2681	0.000610326	16.2694	0.000214499	16.2696	0.000500064	16.2699	0.000615258
16.2669	0.000217828	16.2677	0.000608486	16.2691	0.000213812	16.2692	0.000498267	16.2695	0.000613749
16.2665	0.000217085	16.2675	0.000606645	16.2688	0.000213125	16.269	0.00049647	16.2692	0.000612243
16.2662	0.000216428	16.2671	0.000605316	16.2684	0.000212237	16.2686	0.000495266	16.2689	0.000611081
16.2659	0.000215775	16.2668	0.000603992	16.2681	0.000211352	16.2683	0.000494065	16.2686	0.000609922
16.2656	0.000215121	16.2665	0.000602667	16.2678	0.000210467	16.268	0.000492865	16.2683	0.000607925
16.2653	0.000214468	16.2662	0.000601342	16.2675	0.000209582	16.2677	0.000491664	16.268	0.000605931
16.265	0.000214084	16.2659	0.000599783	16.2672	0.000208787	16.2674	0.000490553	16.2677	0.000604403
16.2647	0.000213701	16.2656	0.000598227	16.2669	0.000207992	16.2671	0.000489442	16.2674	0.000602879
16.2644	0.000213317	16.2653	0.000596671	16.2666	0.000207197	16.2668	0.000488331	16.2671	0.000601355
16.2641	0.000212933	16.265	0.000595115	16.2663	0.000206402	16.2665	0.00048722	16.2668	0.000599831
16.2638	0.000212141	16.2647	0.00059371	16.266	0.000206171	16.2662	0.000486076	16.2665	0.000598807
16.2635	0.000211349	16.2644	0.000592308	16.2657	0.000205939	16.2659	0.000484935	16.2662	0.000597786
16.2632	0.000210557	16.2641	0.000590902	16.2654	0.000205708	16.2656	0.000483078	16.2659	0.000596765
16.2629	0.000209765	16.2638	0.000589501	16.2651	0.00020548	16.2653	0.000481221	16.2656	0.000595744
16.2626	0.000209332	16.2635	0.000587664	16.2648	0.000204681	16.265	0.000479752	16.2653	0.000593731
16.2623	0.000208899	16.2632	0.000585831	16.2645	0.000203882	16.2647	0.000478283	16.265	0.000591719
16.262	0.000208467	16.2629	0.000583998	16.2642	0.000203084	16.2644	0.000478008	16.2647	0.000590303
16.2617	0.000208038	16.2626	0.000582165	16.2639	0.000202289	16.2641	0.000477732	16.2644	0.000588887
16.2614	0.000207581	16.2623	0.000580636	16.2635	0.000201814	16.2638	0.000476341	16.2641	0.000587509
16.2611	0.000207123	16.2619	0.000579111	16.2632	0.00020134	16.2634	0.00047495	16.2638	0.000586134
16.2607	0.000206666	16.2616	0.000577582	16.2629	0.000200866	16.2631	0.00047356	16.2634	0.000584759
16.2604	0.000206213	16.2613	0.000576057	16.2626	0.000200396	16.2628	0.000472169	16.2631	0.000583384
16.2601	0.000205372	16.261	0.000574937	16.2623	0.000200071	16.2625	0.000470808	16.2628	0.000581606
16.2598	0.000204531	16.2607	0.00057382	16.262	0.00019975	16.2622	0.000469447	16.2625	0.000579829
16.2595	0.000204082	16.2604	0.000572703	16.2617	0.000199425	16.2619	0.000468087	16.2622	0.000578051
16.2592	0.000203637	16.2601	0.000571586	16.2614	0.000199104	16.2616	0.000466726	16.2619	0.000576274
16.2589	0.000203196	16.2598	0.000570369	16.2611	0.000198208	16.2613	0.000465861	16.2616	0.000575115
16.2586	0.000202759	16.2595	0.000569152	16.2608	0.000197316	16.261	0.000464996	16.2613	0.00057396
16.2583	0.000202322	16.2592	0.000567566	16.2605	0.000196424	16.2607	0.000463415	16.261	0.000572447
16.258	0.000201885	16.2589	0.000565979	16.2602	0.000195532	16.2604	0.000461838	16.2607	0.000570934
16.2577	0.000201461	16.2586	0.000564809	16.2599	0.000194905	16.2601	0.000460436	16.2604	0.000569798
16.2574	0.00020104	16.2583	0.000563638	16.2596	0.000194282	16.2598	0.000459038	16.2601	0.000568665
16.2571	0.000200228	16.258	0.000561728	16.2593	0.000193658	16.2595	0.000458352	16.2598	0.000566936
16.2568	0.000199415	16.2577	0.000559818	16.259	0.000193035	16.2592	0.00045767	16.2595	0.000565207
16.2565	0.00019857	16.2574	0.000558713	16.2587	0.000192445	16.2589	0.00045629	16.2592	0.000563187
16.2562	0.000197729	16.2571	0.000557607	16.2584	0.000191855	16.2586	0.000454914	16.2589	0.000561172
16.2558	0.000196888	16.2568	0.000556133	16.2581	0.000191265	16.2583	0.000453535	16.2585	0.000559513
16.2555	0.000196047	16.2565	0.000554658	16.2578	0.000190679	16.258	0.000452159	16.2583	0.000557855
16.2552	0.000196022	16.2561	0.00055279	16.2574	0.000190478	16.2576	0.000450869	16.2579	0.000556439
16.2549	0.000195998	16.2558	0.000550922	16.2571	0.00019028	16.2573	0.000449583	16.2576	0.000555027
16.2546	0.000195582	16.2555	0.000549055	16.2568	0.000190078	16.257	0.000448293	16.2573	0.000553615
16.2543	0.000195165	16.2552	0.000547187	16.2565	0.000189881	16.2567	0.000447007	16.257	0.000552203
16.254	0.000194471	16.2549	0.000545828	16.2562	0.000189097	16.2564	0.000445411	16.2567	0.000551271
16.2537	0.000193781	16.2546	0.000544472	16.2559	0.000188313	16.2561	0.000443819	16.2564	0.000550343
16.2534	0.000193091	16.2543	0.000543113	16.2556	0.000187529	16.2558	0.000442943	16.2561	0.000548581
16.2531	0.000192401	16.254	0.000541757	16.2553	0.000186745	16.2555	0.000442067	16.2558	0.000546818
16.2528	0.000191981	16.2537	0.000540398	16.255	0.000185961	16.2552	0.000440963	16.2555	0.000545324
16.2525	0.00019156	16.2534	0.000539042	16.2547	0.000185177	16.2549	0.000439863	16.2552	0.00054383
16.2522	0.000190748	16.2531	0.000537687	16.2544	0.000184393	16.2546	0.000438763	16.2549	0.000542693
16.2519	0.000189935	16.2528	0.000536331	16.2541	0.000183613	16.2543	0.000437663	16.2546	0.000541557
16.2516	0.000189376	16.2525	0.000534833	16.2538	0.000183329	16.254	0.000436198	16.2543	0.000539865
16.2513	0.000188817	16.2522	0.000533339	16.2535	0.000183049	16.2537	0.000434733	16.254	0.000538173
16.251	0.000187865	16.2519	0.000531841	16.2532	0.000182769	16.2534	0.000433268	16.2537	0.000536482
16.2507	0.000186914	16.2516	0.000530347	16.2529	0.000182489	16.2531	0.000431806	16.2534	0.00053479
16.2504	0.000186493	16.2512	0.000529034	16.2525	0.000181937	16.2527	0.00043043	16.2531	0.000533419
16.2501	0.000186073	16.2509	0.000527724	16.2523	0.000181388	16.2524	0.000429055	16.2527	0.000532047
16.2497	0.000185652	16.2506	0.000526415	16.2519	0.00018084	16.2521	0.000427679	16.2524	0.000530676
16.2494	0.000185232	16.2503	0.000525106	16.2516	0.000180291	16.2518	0.000426307	16.2521	0.000529305
16.2491	0.000184554	16.25	0.0005236	16.2513	0.000179555	16.2515	0.000425196	16.2518	0.000527662
16.2488	0.000183881	16.2497	0.000522094	16.251	0.00017882	16.2512	0.000424089	16.2515	0.000526022
16.2485	0.000183856	16.2494	0.000520589	16.2507	0.000178085	16.2509	0.000422981	16.2512	0.000524379
16.2482	0.000183836	16.2491	0.000519087	16.2504	0.000177349	16.2506	0.000421874	16.2509	0.000522739
16.2479	0.00018337	16.2488	0.000517581	16.2501	0.000176748	16.2503	0.000420588	16.2506	0.000521394
16.2476	0.000182909	16.2485	0.000516079	16.2498	0.000176147	16.25	0.000419301	16.2503	0.000520053
16.2473	0.000182447	16.2482	0.000514574	16.2495	0.000175546	16.2497	0.000418015	16.25	0.000518711
16.247	0.000181986	16.2479	0.000513072	16.2492	0.000174949	16.2494	0.000416729	16.2497	0.00051737
16.2467	0.000181259	16.2476	0.000511589	16.2489	0.000173982	16.2491	0.000415271	16.2494	0.000515961
16.2464	0.000180537	16.2473	0.00051011	16.2486	0.000173015	16.2488	0.000413813	16.2491	0.000514556
16.2461	0.000180206	16.247	0.000508628	16.2483	0.000172765	16.2485	0.000412356	16.2488	0.000513152
16.2458	0.000179875	16.2467	0.000507149	16.248	0.000172519	16.2482	0.000410902	16.2485	0.000511747
16.2455	0.000179492	16.2464	0.00050569	16.2477	0.00017262	16.2479	0.000409265	16.2482	0.000509683
16.2452	0.000179112	16.2461	0.000504234	16.2474	0.000172721	16.2476	0.000407632	16.2479	0.000507622
16.2448	0.000177556	16.2458	0.000502774	16.2471	0.000172105	16.2473	0.000407188	16.2476	0.000505919
16.2446	0.000176001	16.2455	0.000501319	16.2467	0.000171493	16.2469	0.000406748	16.2473	0.000504216
16.2442	0.000175331	16.2451	0.00049954	16.2464	0.000170541	16.2466	0.000406256	16.2469	0.000502979
16.2439	0.000174666	16.2448	0.000497764	16.2461	0.000169592	16.2463	0.000405768	16.2466	0.000501746
16.2436	0.000173996	16.2445	0.000496355	16.2458	0.000169003	16.246	0.000404563	16.2463	0.000499912
16.2433	0.000173331	16.2442	0.000494949	16.2455	0.000168413	16.2457	0.000403359	16.246	0.000498083
16.243	0.000172955	16.2439	0.000493124	16.2452	0.000168267	16.2454	0.000401853	16.2457	0.000496607
16.2427	0.000172584	16.2436	0.000491303	16.2449	0.000168125	16.2451	0.00040035	16.2454	0.000495135
16.2424	0.000172212	16.2433	0.000490217	16.2446	0.000167625	16.2448	0.000398848	16.2451	0.000493663
16.2421	0.000171841	16.243	0.000489135	16.2443	0.000167125	16.2445	0.000397345	16.2448	0.000492192
16.2418	0.000171988	16.2427	0.000487675	16.244	0.000166304	16.2442	0.000396141	16.2445	0.000490776
16.2415	0.000172139	16.2424	0.000486219	16.2437	0.000165486	16.2439	0.000394941	16.2442	0.000489363
16.2412	0.000171371	16.2421	0.00048513	16.2434	0.000165386	16.2436	0.00039374	16.2439	0.000487947
16.2409	0.000170608	16.2418	0.000484044	16.2431	0.000165285	16.2433	0.00039254	16.2436	0.000486535
16.2406	0.00016935	16.2415	0.000482692	16.2428	0.000164546	16.243	0.000391339	16.2433	0.000484925
16.2403	0.000168097	16.2412	0.000481344	16.2425	0.00016381	16.2427	0.000390139	16.243	0.000483319
16.24	0.000167758	16.2409	0.000479623	16.2422	0.000162717	16.2424	0.000388938	16.2427	0.00048231
16.2397	0.000167419	16.2406	0.000477905	16.2419	0.000161623	16.2421	0.000387737	16.2424	0.0004813
16.2394	0.000167068	16.2402	0.000476561	16.2416	0.00016141	16.2417	0.000386626	16.242	0.000480052
16.239	0.000166717	16.24	0.000475217	16.2413	0.000161201	16.2415	0.000385519	16.2417	0.000478803
16.2387	0.000166366	16.2396	0.000473873	16.2409	0.000160634	16.2411	0.000384408	16.2414	0.000476959
16.2384	0.000166015	16.2393	0.000472529	16.2406	0.000160066	16.2408	0.000383301	16.2411	0.000475118
16.2381	0.000165492	16.239	0.000470538	16.2403	0.000159585	16.2405	0.000382011	16.2408	0.000473445
16.2378	0.000164969	16.2387	0.000468548	16.24	0.000159107	16.2402	0.000380724	16.2405	0.000471776
16.2375	0.000164447	16.2384	0.000467296	16.2397	0.000158629	16.2399	0.000379438	16.2402	0.00047046
16.2372	0.000163928	16.2381	0.000466048	16.2394	0.000158151	16.2396	0.000378152	16.2399	0.000469149
16.2369	0.000163291	16.2378	0.000464781	16.2391	0.00015752	16.2393	0.00037694	16.2396	0.000467721
16.2366	0.000162655	16.2375	0.000463514	16.2388	0.000156893	16.239	0.000375732	16.2393	0.000466294
16.2363	0.000162018	16.2372	0.000461878	16.2385	0.000156266	16.2387	0.000374524	16.239	0.000464867
16.236	0.000161381	16.2369	0.000460241	16.2382	0.000155639	16.2384	0.000373316	16.2387	0.000463444
16.2357	0.000160336	16.2366	0.000459044	16.2379	0.000154844	16.2381	0.000371762	16.2384	0.000462173
16.2354	0.00015929	16.2363	0.000457846	16.2376	0.000154053	16.2378	0.000370211	16.2381	0.000460906
16.2351	0.000158637	16.236	0.000456648	16.2373	0.000153261	16.2375	0.00036866	16.2378	0.000459993
16.2348	0.000157988	16.2357	0.000455454	16.237	0.00015247	16.2372	0.000367109	16.2375	0.000459084
16.2345	0.000157768	16.2354	0.000453679	16.2367	0.000151708	16.2369	0.000366553	16.2372	0.000457329
16.2342	0.000157551	16.2351	0.000451904	16.2364	0.000150951	16.2366	0.000366001	16.2369	0.000455578
16.2339	0.000156939	16.2347	0.000450129	16.236	0.000150906	16.2362	0.00036473	16.2366	0.000454423
16.2336	0.00015633	16.2344	0.000448357	16.2357	0.000150865	16.2359	0.000363462	16.2362	0.000453267
16.2332	0.0001558	16.2341	0.000447137	16.2354	0.000150305	16.2356	0.000362102	16.2359	0.000452038
16.2329	0.000155273	16.2338	0.00044592	16.2351	0.000149749	16.2353	0.000360744	16.2356	0.000450808
16.2326	0.000154742	16.2335	0.000444699	16.2348	0.000149551	16.235	0.000359384	16.2353	0.000449221
16.2323	0.000154216	16.2332	0.000443482	16.2345	0.000149353	16.2347	0.000358026	16.235	0.000447633
16.232	0.000153766	16.2329	0.000442034	16.2342	0.000148737	16.2344	0.000356617	16.2347	0.000445539
16.2317	0.000153321	16.2326	0.00044059	16.2339	0.000148125	16.2341	0.000355208	16.2344	0.000443449
16.2314	0.000152872	16.2323	0.000439142	16.2336	0.000147509	16.2338	0.000354514	16.2341	0.000441955
16.2311	0.000152427	16.232	0.000437698	16.2333	0.000146897	16.2335	0.000353821	16.2338	0.00044046
16.2308	0.000152052	16.2317	0.00043625	16.233	0.000146572	16.2332	0.000352949	16.2335	0.000439078
16.2305	0.00015168	16.2314	0.000434806	16.2327	0.000146251	16.2329	0.000352076	16.2332	0.000437695
16.2302	0.000150651	16.2311	0.000433358	16.2324	0.00014593	16.2326	0.000350488	16.2329	0.000436313
16.2299	0.000149627	16.2308	0.000431914	16.2321	0.000145609	16.2323	0.000348903	16.2326	0.000434931
16.2296	0.000149014	16.2305	0.000430774	16.2318	0.000144922	16.232	0.000347695	16.2323	0.000432937
16.2293	0.000148402	16.2302	0.000429634	16.2315	0.000144235	16.2317	0.000346487	16.232	0.000430944
16.229	0.000147789	16.2299	0.000428494	16.2312	0.000143548	16.2314	0.000345279	16.2317	0.000429785
16.2287	0.000147181	16.2296	0.000427354	16.2309	0.000142862	16.2311	0.000344071	16.2314	0.00042863
16.2283	0.000146846	16.2293	0.000426068	16.2306	0.000142324	16.2308	0.000342908	16.231	0.000426822
16.228	0.000146516	16.229	0.000424782	16.2303	0.000141787	16.2305	0.000341745	16.2308	0.000425019
16.2277	0.000145789	16.2286	0.000423126	16.2299	0.000141249	16.2301	0.000340582	16.2304	0.000423808
16.2274	0.000145066	16.2283	0.000421474	16.2296	0.000140711	16.2298	0.000339418	16.2301	0.000422601
16.2271	0.00014476	16.228	0.000419275	16.2293	0.000139954	16.2295	0.000338404	16.2298	0.000421546
16.2268	0.000144454	16.2277	0.000417076	16.229	0.000139196	16.2292	0.000337394	16.2295	0.000420491
16.2265	0.000144148	16.2274	0.00041611	16.2287	0.000138438	16.2289	0.00033638	16.2292	0.000419079
16.2262	0.000143845	16.2271	0.000415143	16.2284	0.00013768	16.2286	0.000335369	16.2289	0.000417671
16.2259	0.000142968	16.2268	0.000413768	16.2281	0.000137132	16.2283	0.000333744	16.2286	0.00041605
16.2256	0.000142094	16.2265	0.000412394	16.2278	0.000136583	16.228	0.000332122	16.2283	0.000414433
16.2253	0.000141216	16.2262	0.000411019	16.2275	0.000136034	16.2277	0.0003305	16.228	0.000413169
16.225	0.000140343	16.2259	0.000409648	16.2272	0.000135485	16.2274	0.000328878	16.2277	0.00041191
16.2247	0.000140506	16.2256	0.00040835	16.2269	0.000135191	16.2271	0.000327518	16.2274	0.000409961
16.2244	0.000140669	16.2253	0.000407056	16.2266	0.000134899	16.2268	0.000326157	16.2271	0.000408016
16.2241	0.000139918	16.225	0.000405759	16.2263	0.000134608	16.2265	0.000325512	16.2268	0.000406906
16.2238	0.000139167	16.2247	0.000404465	16.226	0.000134317	16.2262	0.000324867	16.2265	0.000405795
16.2235	0.000138244	16.2244	0.000402982	16.2257	0.000133455	16.2259	0.000323864	16.2262	0.000404476
16.2232	0.000137321	16.2241	0.000401503	16.2254	0.000132596	16.2256	0.000322861	16.2259	0.000403157
[truncated: 65,369 more rows]

## Sheet: Fig.4c
time (h)	Conversion or yield (%)	Conversion or yield (%)
0	0	1
1	0.38593	0.61407
[truncated: 3 more rows]

[truncated: 4 more sheets: Fig.4d, Fig.5c, Fig.5d, Fig.5e]
